# Supplementary material for: Gene Expression and DNA-Methylation of Bovine Pretransfer Endometrium Depending on Its Receptivity after In Vitro-Produced Embryo Transfer
Source: PLoS One. 2012 Aug 27;7(8):e42402. doi: 10.1371/journal.pone.0042402 (PMC3428322; doi:10.1371/journal.pone.0042402)
Supplement: Table S1 — List of transcripts with different abundance in the HR and LR groups at day 3 of the estrous cycle. (XLS) [file pone.0042402.s003.xls]

## Sheet: Tabelle1
Supplementary table 1
List of transcripts with different abundance in the HR and LR groups at day 3 of the estrous cycle.
Probe_Set_ID	Gene Symbol	DESCRIPTION	p-Value	Adjusted p-Value*	Fold change	direction of changes of abundance
Bt_13588_2_S1_at	PSAT1	phosphoserine aminotransferase 1	0.0455	0.144453	2.66644	HR3 > LR3
Bt_18572_1_A1_at	PURG	purine_rich element binding protein G	0.0014	0.014916	2.24149	HR3 > LR3
Bt_5038_1_S2_at	FGF1	fibroblast growth factor 1	0.0157	0.069255	2.00867	HR3 > LR3
Bt_3907_1_S1_at	COPZ1	coatomer protein complex, subunit zeta 1	0.0168	0.072523	1.95944	HR3 > LR3
Bt_5216_1_S1_at	HNRNPA0	heterogeneous nuclear ribonucleoprotein A0	0.019	0.079026	1.94143	HR3 > LR3
Bt_5467_1_S1_at	PSAP	prosaposin	0.0086	0.046078	1.94039	HR3 > LR3
Bt_17239_2_A1_at	AEBP2	AE binding protein 2	0.0047	0.031146	1.91552	HR3 > LR3
Bt_12912_1_S1_at	COL4A1	collagen, type IV, alpha 1	0.0356	0.12163	1.91205	HR3 > LR3
Bt_22545_1_S1_a_at	FBLN1	fibulin 1	0.0257	0.097236	1.88998	HR3 > LR3
Bt_20931_1_S1_at	PPP1CB	protein phosphatase 1, catalytic subunit, beta isoform	0.0101	0.051439	1.86167	HR3 > LR3
Bt_13021_1_S1_at	CDH1	cadherin 1, type 1, E_cadherin	0.0185	0.077467	1.84733	HR3 > LR3
Bt_13440_3_S1_at	LKAP	limkain b1	0.0007	0.009832	1.83786	HR3 > LR3
Bt_27284_1_S1_at	EIF4H	Williams_Beuren syndrome chromosome region 1	0.0189	0.078622	1.83651	HR3 > LR3
Bt_26817_2_S1_at	OIP5|MGC33637|CHP	Opa interacting protein 5|hypothetical protein MGC33637|calcium binding protein P22	0.01	0.050889	1.784	HR3 > LR3
Bt_9602_1_S1_at	DAPL1	___	0.0174	0.074239	1.75636	HR3 > LR3
Bt_13722_1_S1_at	AHCTF1	ELYS transcription factor_like protein TMBS62	0.0006	0.008726	1.70564	HR3 > LR3
Bt_8883_1_S1_at	BTN3A2	butyrophilin, subfamily 3, member A3	0.0006	0.009205	1.69853	HR3 > LR3
Bt_21004_1_S1_at	WFDC3	___	0.0103	0.051964	1.6963	HR3 > LR3
Bt_23224_2_S1_at	HIPK1	homeodomain interacting protein kinase 1	0.0293	0.106325	1.67978	HR3 > LR3
Bt_4322_2_S1_at	CLK3	CDC_like kinase 3	0.0127	0.059747	1.67865	HR3 > LR3
Bt_26999_1_S1_at	SMPX	small muscle protein, X_linked	0.0251	0.095677	1.67765	HR3 > LR3
Bt_13946_1_S1_at	HINFP	MBD2 _interacting zinc finger protein	0.0263	0.098799	1.6757	HR3 > LR3
Bt_28583_1_S1_s_at	COL1A1	collagen, type I, alpha 1	0.0214	0.085936	1.67521	HR3 > LR3
Bt_3960_1_S1_a_at	VDAC1	voltage_dependent anion channel 1	0.0396	0.130845	1.67078	HR3 > LR3
Bt_4606_1_S1_at	KLF6	Kruppel_like factor 6	0.0165	0.071564	1.67073	HR3 > LR3
Bt_2199_1_A1_at	GABRE	gamma_aminobutyric acid A receptor, epsilon	0.0269	0.100195	1.6687	HR3 > LR3
Bt_22523_1_S1_at	DISP1	dispatched homolog 1	0.0011	0.012503	1.66557	HR3 > LR3
Bt_4619_2_S1_at	TH1L	TH1_like	0.0371	0.12501	1.65879	HR3 > LR3
Bt_26610_3_S1_a_at	AP4M1	adaptor_related protein complex 4, mu 1 subunit	0.0156	0.06896	1.65493	HR3 > LR3
Bt_4606_2_S1_at	KLF6	Kruppel_like factor 6	0.0335	0.116763	1.63816	HR3 > LR3
Bt_4670_1_S1_at	TGFBI	transforming growth factor, beta_induced, 68kDa	0.0213	0.085494	1.63624	HR3 > LR3
Bt_21453_1_S1_at	SLC3A2	solute carrier family 3, member 2	0.0128	0.060005	1.6336	HR3 > LR3
Bt_18040_1_A1_at	PRDM2	PR domain containing 2, with ZNF domain	0.0091	0.048032	1.62938	HR3 > LR3
Bt_5351_1_S1_a_at	BGN	biglycan	0.0304	0.109094	1.6288	HR3 > LR3
Bt_17384_2_S1_at	CTTNBP2NL	hypothetical protein DKFZp547A023	0.0464	0.146344	1.61168	HR3 > LR3
Bt_29814_1_S1_at	BoLA /// HLA_A	major histocompatibility complex, class I, A|major histocompatibility complex, class I, B|HLA complex group 4|major histocompatibility complex, class I, H |major histocompatibility complex, class I, E|HLA_G histocompatibility antigen, class I, G|major hist	0.0421	0.136594	1.6034	HR3 > LR3
Bt_20231_2_S1_at	DDX18	DEAD box polypeptide 18	0.0315	0.111781	1.59953	HR3 > LR3
Bt_13152_1_S1_s_at	APP	amyloid beta precursor protein	0.0055	0.034521	1.59841	HR3 > LR3
Bt_25965_2_S1_at	NCOR1	nuclear receptor co_repressor 1	0.0464	0.146324	1.5983	HR3 > LR3
Bt_9728_2_A1_at	ATP1B3	ATPase, Na+/K+ transporting, beta 3 polypeptide	0.0021	0.018962	1.59128	HR3 > LR3
Bt_5273_1_S1_at	ITGAV	integrin, alpha V	0.0061	0.036925	1.58277	HR3 > LR3
Bt_26378_1_A1_at	ANKRD26	ankyrin repeat domain 26	0.038	0.127166	1.58122	HR3 > LR3
Bt_3323_2_S1_at	PLXNB2	plexin B2	0.0225	0.088968	1.5806	HR3 > LR3
Bt_4785_2_S1_at	MAP3K3	mitogen_activated protein kinase kinase kinase 3	0.0041	0.028621	1.57731	HR3 > LR3
Bt_27037_1_A1_at	CDH23	cadherin_like 23	0.0348	0.119892	1.57184	HR3 > LR3
Bt_21116_1_S1_at	SELENBP1	selenium binding protein 1	0.0278	0.102716	1.57135	HR3 > LR3
Bt_21770_1_S1_at	SLC29A1	solute carrier family 29, member 1	0.0273	0.101295	1.56836	HR3 > LR3
Bt_20778_1_S1_at	TGIF1	TGFB_induced factor	0.0131	0.061123	1.568	HR3 > LR3
Bt_28527_2_S1_at	SLA/LP	soluble liver antigen/liver pancreas antigen	0.0008	0.010318	1.56281	HR3 > LR3
Bt_269_1_S1_at	ATP2C1	ATPase, Ca++ transporting, type 2C, member 1	0.0224	0.088765	1.55828	HR3 > LR3
Bt_7131_2_S1_at	PLDN	pallidin homolog	0.0498	0.153394	1.54653	HR3 > LR3
Bt_3930_1_S1_at	ASMT	acetylserotonin O_methyltransferase	0.0013	0.013807	1.5389	HR3 > LR3
Bt_13134_1_S1_at	JUN	v_jun sarcoma virus 17 oncogene homolog	0.0353	0.120959	1.5345	HR3 > LR3
Bt_7134_1_S1_at	GLTP	glycolipid transfer protein	0.0441	0.141304	1.53365	HR3 > LR3
Bt_5005_1_S1_at	A2LD1	hypothetical protein BC004360	0.0072	0.041113	1.52998	HR3 > LR3
Bt_29472_1_A1_at	TIA1	hypothetical protein FLJ20558|prenylcysteine oxidase 1|poly binding protein 1|TIA1 cytotoxic granule_associated RNA binding protein	0.0052	0.033266	1.52766	HR3 > LR3
Bt_5273_1_S2_at	ITGAV	integrin, alpha V	0.0009	0.011322	1.52319	HR3 > LR3
Bt_4631_2_S1_at	RPA2	replication protein A2, 32kDa	0.0142	0.064638	1.52181	HR3 > LR3
Bt_16137_1_S1_at	ALDH9A1	aldehyde dehydrogenase 9 family, member A1	0.0237	0.092124	1.51818	HR3 > LR3
Bt_29371_1_A1_at	___	___	0.0362	0.123044	1.51392	HR3 > LR3
Bt_7041_2_S1_at	BBX	bobby sox homolog	0.0059	0.036047	1.51365	HR3 > LR3
Bt_22579_1_S1_at	CBARA1	calcium binding atopy_related autoantigen 1	0.0124	0.058945	1.50913	HR3 > LR3
Bt_13679_2_S1_a_at	ZNF207	zinc finger protein 207	0.0148	0.066403	1.50771	HR3 > LR3
Bt_22126_1_S1_at	TSPAN5	transmembrane 4 superfamily member 9	0.0137	0.062904	1.50755	HR3 > LR3
Bt_22556_2_S1_at	RPP14	ribonuclease P 14kDa subunit	0.025	0.095526	1.50614	HR3 > LR3
Bt_24347_1_S1_at	MRGPRF	MAS_related GPR, member F	0.0024	0.020382	1.49884	HR3 > LR3
Bt_942_2_S1_at	SAMHD1	SAM domain and HD domain 1	0.0195	0.080486	1.49728	HR3 > LR3
Bt_7962_1_S1_at	YPEL3	yippee_like 3	0.0003	0.00663	1.49391	HR3 > LR3
Bt_2098_2_S1_at	ARHGEF12	Rho guanine nucleotide exchange factor 12	0.0046	0.030717	1.49369	HR3 > LR3
Bt_19962_1_S1_at	DR1	down_regulator of transcription 1, TBP_binding	0.007	0.040276	1.49332	HR3 > LR3
Bt_21542_3_S1_at	SCYL2	SCY1_like 2	0.0457	0.144853	1.49225	HR3 > LR3
Bt_2052_2_S1_at	CD2AP	CD2_associated protein	0.043	0.138824	1.49153	HR3 > LR3
Bt_6556_1_S1_at	CCL11	chemokine ligand 11	0.005	0.032316	1.49126	HR3 > LR3
Bt_9559_2_S1_at	APP	amyloid beta precursor protein	0.0088	0.046655	1.48966	HR3 > LR3
Bt_16059_1_S1_at	DLX5	distal_less homeo box 5	0.0116	0.056167	1.48896	HR3 > LR3
Bt_27286_1_S1_a_at	ECD	suppressor of S_ cerevisiae gcr2	0.0294	0.106497	1.48572	HR3 > LR3
Bt_22730_1_S1_at	FGFR1OP2	FGFR1 oncogene partner 2	0.0248	0.094952	1.47533	HR3 > LR3
Bt_22975_1_S1_at	TNPO1	transportin 1	0.0063	0.037475	1.47461	HR3 > LR3
Bt_16143_1_S1_at	PNRC2	proline_rich nuclear receptor coactivator 2	0.0316	0.111955	1.47405	HR3 > LR3
Bt_27168_1_A1_a_at	TAOK3	___	0.0343	0.118514	1.46337	HR3 > LR3
Bt_829_2_S1_at	GOLPH3	golgi phosphoprotein 3	0.0134	0.062035	1.46258	HR3 > LR3
Bt_15674_2_S1_at	POLD3	polymerase, delta 3, accessory subunit	0.0418	0.136157	1.46109	HR3 > LR3
Bt_7181_1_S1_at	CAPNS1	calpain, small subunit 1	0.0049	0.031809	1.46049	HR3 > LR3
Bt_23633_3_S1_at	PROSC	proline synthetase co_transcribed homolog	0.0195	0.0804	1.46038	HR3 > LR3
Bt_7439_1_S1_at	ARFGAP3	ADP_ribosylation factor GTPase activating protein 3	0.0068	0.039566	1.45848	HR3 > LR3
Bt_22612_2_S1_at	C27H8orf40	hypothetical protein BC013035	0.0383	0.127722	1.45798	HR3 > LR3
Bt_5106_1_S1_a_at	GNAS	GNAS complex locus	0.0229	0.089912	1.45672	HR3 > LR3
Bt_5215_1_S1_at	APOE	apolipoprotein E	0.0308	0.110013	1.45541	HR3 > LR3
Bt_22527_1_A1_at	UAP1	UDP_N_acteylglucosamine pyrophosphorylase 1	0.0387	0.128613	1.4531	HR3 > LR3
Bt_4778_1_S1_at	SCNN1A	sodium channel, nonvoltage_gated 1 alpha	0.0496	0.153104	1.4516	HR3 > LR3
Bt_16020_1_A1_at	ACVR1	activin A receptor, type I	0.0377	0.126435	1.45052	HR3 > LR3
Bt_13535_2_S1_at	HIATL1	hypothetical protein FLJ14753	0.0364	0.12342	1.4479	HR3 > LR3
Bt_285_1_S1_at	CACNB2	calcium channel, voltage_dependent, beta 2 subunit	0.0197	0.080934	1.44626	HR3 > LR3
Bt_18639_2_S1_at	FBXO32	F_box protein 32	0.0063	0.037509	1.44557	HR3 > LR3
Bt_23510_2_A1_at	LYPLA2	lysophospholipase II	0.0016	0.015744	1.44319	HR3 > LR3
Bt_18115_1_A1_at	QKI	quaking homolog, KH domain RNA binding	0.031	0.110525	1.44298	HR3 > LR3
Bt_23354_1_S1_at	EPHX1	epoxide hydrolase 1, microsomal	0.046	0.145569	1.44237	HR3 > LR3
Bt_9444_1_S1_at	STK17A	serine/threonine kinase 17a	0.0137	0.063028	1.44114	HR3 > LR3
Bt_5732_1_S1_at	SESN3|KIAA0830	sestrin 3|KIAA0830 protein	0.0183	0.076847	1.44097	HR3 > LR3
Bt_24580_1_A1_at	TMEM9	transmembrane protein 9	0.0427	0.138199	1.44077	HR3 > LR3
Bt_10056_2_S1_at	EIF2AK3	eukaryotic translation initiation factor 2_alpha kinase 3	0.0408	0.133623	1.44021	HR3 > LR3
Bt_4010_1_S1_at	FLJ10618|SSB4	hypothetical protein FLJ10618|SPRY domain_containing SOCS box protein SSB_4	0.0462	0.145966	1.43991	HR3 > LR3
Bt_9020_1_S1_at	BLCAP	bladder cancer associated protein	0.001	0.012202	1.43972	HR3 > LR3
Bt_20596_2_S1_at	MPZL2	epithelial V_like antigen 1	0.0153	0.068068	1.43924	HR3 > LR3
Bt_10609_1_S1_at	CYP20A1	cytochrome P450, family 20, subfamily A, polypeptide 1	0.0452	0.143802	1.43733	HR3 > LR3
Bt_24935_2_S1_at	RBMS2	RNA binding motif, single stranded interacting protein 2	0.0186	0.07769	1.43698	HR3 > LR3
Bt_17849_2_S1_at	SORL1	sortilin_related receptor, L A repeats_containing	0.0045	0.030103	1.43421	HR3 > LR3
Bt_9516_1_S1_at	CDC37L1	cell division cycle 37 homolog _like 1	0.029	0.10562	1.43379	HR3 > LR3
Bt_18532_1_A1_at	PLEKHH2	pleckstrin homology domain containing, family H member 2	0.0061	0.036871	1.43188	HR3 > LR3
Bt_7056_2_A1_x_at	HBG /// LOC788610	hemoglobin, delta|hemoglobin, beta	0.0187	0.078072	1.4318	HR3 > LR3
Bt_25849_1_S1_at	C1QTNF6	C1q and tumor necrosis factor related protein 6	0.0168	0.072503	1.43115	HR3 > LR3
Bt_3243_2_S1_a_at	RAB9A	RAB9A, member RAS oncogene family	1e-05	0.002844	1.42721	HR3 > LR3
Bt_26520_2_A1_at	NFYB	nuclear transcription factor Y, beta	0.009	0.047579	1.42572	HR3 > LR3
Bt_2901_2_S1_at	ZNF192	zinc finger protein 192	0.0162	0.070629	1.42378	HR3 > LR3
Bt_10006_2_S1_at	FAM45A	family with sequence similarity 45, member A	0.0102	0.051757	1.42236	HR3 > LR3
Bt_5935_2_S1_a_at	LAPTM4A	lysosomal_associated protein transmembrane 4 alpha	0.0216	0.086456	1.42196	HR3 > LR3
Bt_28371_1_S1_at	TRPM2	transient receptor potential cation channel, subfamily M, member 2	0.0266	0.099484	1.42128	HR3 > LR3
Bt_1793_3_S1_at	AVEN	apoptosis, caspase activation inhibitor	0.0337	0.117171	1.41987	HR3 > LR3
Bt_7236_1_S1_at	PIK3R1	phosphoinositide_3_kinase, regulatory subunit 1	0.0447	0.142495	1.41974	HR3 > LR3
Bt_29670_1_A1_at	PACRGL	hypothetical protein MGC29898	1e-05	0.003356	1.41659	HR3 > LR3
Bt_17440_1_A1_at	GPBP1	___	0.0073	0.041322	1.41575	HR3 > LR3
Bt_27040_1_A1_at	BTBD7	BTB domain containing 7	0.0121	0.0579	1.4156	HR3 > LR3
Bt_24532_1_A1_at	IL17RB	interleukin 17 receptor B	0.0329	0.115168	1.41547	HR3 > LR3
Bt_3253_3_S1_at	LOC617871	___	0.0199	0.081511	1.41436	HR3 > LR3
Bt_28160_2_S1_a_at	RBM17	RNA binding motif protein 17	0.0052	0.032974	1.41374	HR3 > LR3
Bt_20961_2_S1_at	RABEPK	Rab9 effector p40	0.0241	0.092937	1.41145	HR3 > LR3
Bt_22035_2_S1_at	TXNDC15	chromosome 5 open reading frame 14	0.0264	0.099076	1.41127	HR3 > LR3
Bt_4945_1_S1_at	BAT1	HLA_B associated transcript 1	0.04	0.131945	1.41113	HR3 > LR3
Bt_28091_2_S1_a_at	TAF2	TAF2 RNA polymerase II, TATA box binding protein _associated factor, 150kDa	0.0009	0.011174	1.40588	HR3 > LR3
Bt_23624_1_S1_at	PTGR1	leukotriene B4 12_hydroxydehydrogenase	0.0156	0.068971	1.4018	HR3 > LR3
Bt_22150_2_S1_at	LZTFL1	leucine zipper transcription factor_like 1	0.0197	0.08107	1.39975	HR3 > LR3
Bt_12952_2_S1_a_at	DNASE1	deoxyribonuclease I	0.0013	0.014226	1.39957	HR3 > LR3
Bt_21383_2_S1_a_at	ZCCHC13	zinc finger, CCHC domain containing 13	0.0287	0.104937	1.39816	HR3 > LR3
Bt_28941_1_A1_at	MUC2	mucin 2, intestinal/tracheal	0.0245	0.094257	1.39745	HR3 > LR3
Bt_8292_2_S1_at	MED13L	thyroid hormone receptor associated protein 2	0.0106	0.053214	1.39713	HR3 > LR3
Bt_22384_2_S1_at	CADM3	immunoglobulin superfamily, member 4B	0.0172	0.073828	1.39567	HR3 > LR3
Bt_19917_2_S1_at	FLJ31295	hypothetical protein FLJ31295	0.0303	0.108859	1.39467	HR3 > LR3
Bt_7901_3_S1_at	MTERFD2	hypothetical protein MGC61716	0.0134	0.061992	1.3931	HR3 > LR3
Bt_23815_2_S1_at	MTMR6	myotubularin related protein 6	0.0217	0.086642	1.39086	HR3 > LR3
Bt_689_1_S1_at	FIS1	tetratricopeptide repeat domain 11	0.0201	0.082052	1.38918	HR3 > LR3
Bt_21365_3_S1_at	EIF2AK4	eukaryotic translation initiation factor 2 alpha kinase 4	0.0151	0.06738	1.38893	HR3 > LR3
Bt_23237_1_S1_at	PPP5C	protein phosphatase 5, catalytic subunit	0.0223	0.088379	1.38859	HR3 > LR3
Bt_5276_2_S1_a_at	RNF25	ring finger protein 25	0.0086	0.046293	1.38729	HR3 > LR3
Bt_20514_2_S1_at	___	___	0.0103	0.051991	1.38724	HR3 > LR3
Bt_2726_2_S1_at	DACT1	dapper homolog 1, antagonist of beta_catenin	0.0097	0.049879	1.38688	HR3 > LR3
Bt_22647_2_S1_at	MAGI3	membrane_associated guanylate kinase_related	0.0102	0.051697	1.38465	HR3 > LR3
Bt_7449_1_A1_at	RFWD2	ring finger and WD repeat domain 2	0.0028	0.022659	1.38426	HR3 > LR3
Bt_11050_2_S1_at	FBXW12	F_box and WD_40 domain protein 12	0.0152	0.067712	1.38357	HR3 > LR3
Bt_18951_1_S1_at	RDH11	retinol dehydrogenase 11	0.0469	0.147161	1.37993	HR3 > LR3
Bt_17444_1_S1_at	RASA2	RAS p21 protein activator 2	0.0059	0.035844	1.37981	HR3 > LR3
Bt_2897_1_S1_at	SUMF2	sulfatase modifying factor 2	0.0385	0.128189	1.37958	HR3 > LR3
Bt_8350_2_S1_at	AP3B1	adaptor_related protein complex 3, beta 1 subunit	0.0332	0.115946	1.37691	HR3 > LR3
Bt_20872_3_S1_a_at	PIGO	phosphatidylinositol glycan, class O	0.033	0.115426	1.37601	HR3 > LR3
Bt_1372_1_A1_at	AGBL5	hypothetical protein FLJ21839	0.0136	0.062645	1.37271	HR3 > LR3
Bt_4175_3_S1_at	HM13	histocompatibility 13	0.0491	0.151973	1.37233	HR3 > LR3
Bt_20947_2_S1_at	IQGAP2	IQ motif containing GTPase activating protein 2	0.0232	0.090874	1.37216	HR3 > LR3
Bt_5134_1_S1_at	CYB5A	cytochrome b_5	0.0182	0.076625	1.37093	HR3 > LR3
Bt_14176_2_S1_at	TIMP2	tissue inhibitor of metalloproteinase 2	0.0039	0.02775	1.36898	HR3 > LR3
Bt_21479_3_S1_at	CRNKL1	Crn, crooked neck_like 1	0.0435	0.139933	1.36894	HR3 > LR3
Bt_2741_1_A2_at	RAB7A	RAB7, member RAS oncogene family	0.0412	0.134663	1.36893	HR3 > LR3
Bt_25964_1_A1_at	AAK1	AP2 associated kinase 1	0.0246	0.094287	1.36873	HR3 > LR3
Bt_28971_1_S1_at	FBXW11	F_box and WD_40 domain protein 11	0.0307	0.109658	1.36845	HR3 > LR3
Bt_25973_1_S1_at	KLHL33	nucleoside phosphorylase|chromosome 14 open reading frame 9|poly polymerase family, member 2|O_sialoglycoprotein endopeptidase|ribonuclease, RNase A family, 10 |telomerase_associated protein 1|cyclin B1 interacting protein 1|APEX nuclease 1	0.0022	0.019489	1.36546	HR3 > LR3
Bt_28004_2_S1_a_at	TRA@	T cell receptor alpha locus	0.0358	0.12203	1.36495	HR3 > LR3
Bt_11033_1_S1_at	MUM1	melanoma associated antigen 1	0.0121	0.057893	1.36465	HR3 > LR3
Bt_167_1_S1_at	MAPK1	mitogen_activated protein kinase 1	0.033	0.115434	1.36411	HR3 > LR3
Bt_29908_1_S1_at	SFRS12	splicing factor, arginine/serine_rich 12	0.039	0.129426	1.36399	HR3 > LR3
Bt_25763_1_S1_at	CEP70 /// CEP70	p10_binding protein	0.0166	0.071999	1.36371	HR3 > LR3
Bt_4351_2_S1_at	BRE	brain and reproductive organ_expressed	0.0073	0.041251	1.36149	HR3 > LR3
Bt_6169_2_S1_at	LRCH3	IQ motif containing G|ribosomal protein L35a|leishmanolysin_like	0.0108	0.053602	1.36123	HR3 > LR3
Bt_22620_1_S1_at	ZBTB1	zinc finger and BTB domain containing 1	0.0391	0.129637	1.36111	HR3 > LR3
Bt_24728_1_S1_at	KIAA1586	KIAA1586	0.0494	0.152754	1.35811	HR3 > LR3
Bt_7217_1_S1_at	OPN1LW	opsin 1, long_wave_sensitive	0.008	0.043859	1.35646	HR3 > LR3
Bt_5399_1_S1_at	NADK	NAD kinase	0.0487	0.151252	1.35577	HR3 > LR3
Bt_6276_2_S1_at	RAB6A	RAB6A, member RAS oncogene family	0.027	0.100623	1.35536	HR3 > LR3
Bt_10916_2_S1_at	NIPA2	non imprinted in Prader_Willi/Angelman syndrome 2	0.0159	0.069718	1.35533	HR3 > LR3
Bt_864_2_S1_a_at	SFRS1	splicing factor, arginine/serine_rich 1	0.0363	0.123304	1.35387	HR3 > LR3
Bt_22412_1_S1_at	RFT1|SFMBT1	RFT1 homolog |Scm_like with four mbt domains 1	0.0412	0.134535	1.35364	HR3 > LR3
Bt_6004_1_S1_at	TACC1	transforming, acidic coiled_coil containing protein 1	0.0244	0.093959	1.3533	HR3 > LR3
Bt_872_1_S1_at	POLR2C	polymerase II polypeptide C, 33kDa	0.0081	0.044538	1.35284	HR3 > LR3
Bt_8690_1_S1_at	PLEKHB2	pleckstrin homology domain containing, family B member 2	0.0192	0.07948	1.3524	HR3 > LR3
Bt_4664_1_S1_at	YIPF3	chromosome 6 open reading frame 109	0.0027	0.021915	1.35237	HR3 > LR3
Bt_16683_1_S1_at	C1D	nuclear DNA_binding protein	0.0332	0.116032	1.34993	HR3 > LR3
Bt_22647_2_S1_a_at	MAGI3	membrane_associated guanylate kinase_related	0.0183	0.076982	1.34955	HR3 > LR3
Bt_25200_1_A1_at	ANKRD26	ankyrin repeat domain 26	0.0287	0.104768	1.3488	HR3 > LR3
Bt_8382_2_S1_at	RHOB	ras homolog gene family, member B	0.0437	0.140426	1.34649	HR3 > LR3
Bt_27319_2_S1_at	CDCA8	cell division cycle associated 8	0.0088	0.046802	1.34546	HR3 > LR3
Bt_8421_2_S1_at	ALDH6A1	aldehyde dehydrogenase 6 family, member A1	0.0032	0.024218	1.3444	HR3 > LR3
Bt_10360_2_S1_a_at	TET2	hypothetical protein FLJ20032	0.035	0.120312	1.34328	HR3 > LR3
Bt_12071_2_S1_at	SIRT7	sirtuin 7	0.0088	0.04668	1.34273	HR3 > LR3
Bt_21997_1_S1_at	PPM1K	protein phosphatase 1K	0.014	0.063824	1.34149	HR3 > LR3
Bt_22466_2_S1_at	Sep_08	septin 8	0.0064	0.037859	1.33954	HR3 > LR3
Bt_12417_1_S1_at	PHF17	PHD finger protein 17	0.0317	0.112134	1.33819	HR3 > LR3
Bt_21547_2_S1_at	PKP2	plakophilin 2	0.0336	0.116953	1.33807	HR3 > LR3
Bt_15845_2_S1_at	PPP4R1	protein phosphatase 4, regulatory subunit 1	0.0108	0.053747	1.33694	HR3 > LR3
Bt_11696_2_S1_at	SHANK2	SH3 and multiple ankyrin repeat domains 2	0.0448	0.142814	1.33627	HR3 > LR3
Bt_10260_1_S1_at	MLL5|LHFPL3	myeloid/lymphoid or mixed_lineage leukemia 5 |lipoma HMGIC fusion partner_like 3	0.0107	0.053269	1.33614	HR3 > LR3
Bt_17451_1_S1_at	GNG12	guanine nucleotide binding protein, gamma 12	0.0473	0.147966	1.33604	HR3 > LR3
Bt_2222_2_S1_at	WDFY3	WD repeat and FYVE domain containing 3	0.0304	0.109154	1.3346	HR3 > LR3
Bt_1035_1_S1_a_at	FCGRT	Fc fragment of IgG, receptor, transporter, alpha	0.0243	0.093456	1.33408	HR3 > LR3
Bt_29679_1_S1_s_at	POFUT2	protein O_fucosyltransferase 2	0.0455	0.144522	1.33396	HR3 > LR3
Bt_982_1_S1_a_at	SERPINA1	serine proteinase inhibitor, clade A, member 1	0.0025	0.020705	1.33336	HR3 > LR3
Bt_12745_1_A1_at	ANTXR2	anthrax toxin receptor 2	0.0383	0.127822	1.33309	HR3 > LR3
Bt_5533_1_S1_at	SDF4	calcium binding protein Cab45 precursor	0.0255	0.096777	1.33304	HR3 > LR3
Bt_16041_2_S1_at	ABLIM1	actin binding LIM protein 1	0.0406	0.133193	1.33244	HR3 > LR3
Bt_22440_1_S1_at	DCAF12	WD repeat domain 40A	0.0302	0.108488	1.33204	HR3 > LR3
Bt_195_2_S1_at	KDM2A	F_box and leucine_rich repeat protein 11	0.0135	0.06251	1.33135	HR3 > LR3
Bt_25853_1_A1_at	___	___	0.0174	0.074392	1.3313	HR3 > LR3
Bt_630_1_S1_at	CD81	CD81 antigen	0.0394	0.130347	1.33103	HR3 > LR3
Bt_8319_2_S1_at	MTUS1	mitochondrial tumor suppressor 1	0.0155	0.068446	1.32949	HR3 > LR3
Bt_5721_1_S1_at	KBTBD4	kelch repeat and BTB domain containing 4	0.0261	0.098304	1.32824	HR3 > LR3
Bt_27313_1_A1_at	CSPG5	chondroitin sulfate proteoglycan 5	0.0247	0.09457	1.32651	HR3 > LR3
Bt_25202_2_S1_at	KIAA1109	KIAA1109	0.0345	0.118965	1.32595	HR3 > LR3
Bt_3229_1_S1_at	HAPLN3	hyaluronan and proteoglycan link protein 3	0.0061	0.037031	1.32384	HR3 > LR3
Bt_27269_2_S1_at	STARD3NL	STARD3 N_terminal like	0.0059	0.035972	1.32366	HR3 > LR3
Bt_17239_1_A1_at	AEBP2	AE binding protein 2	0.0373	0.125652	1.32346	HR3 > LR3
Bt_23396_2_S1_at	ESRRA	estrogen_related receptor alpha	0.0082	0.044739	1.3234	HR3 > LR3
Bt_22564_2_S1_at	GGTA1	glycoprotein, alpha_galactosyltransferase 1	0.0315	0.111818	1.32308	HR3 > LR3
Bt_29450_1_S1_at	GAS7	growth arrest_specific 7	0.0363	0.123202	1.32264	HR3 > LR3
Bt_26412_1_A1_at	ITM2B	integral membrane protein 2B	0.0278	0.102546	1.32264	HR3 > LR3
Bt_8961_2_S1_at	PIP5K3	phosphatidylinositol_3_phosphate/phosphatidylinositol 5_kinase, type III	0.0131	0.061005	1.32241	HR3 > LR3
Bt_4773_2_S1_a_at	ATP6V1A	ATPase, H+ transporting, lysosomal 70kDa, V1 subunit A	0.0207	0.083923	1.32153	HR3 > LR3
Bt_6578_3_S1_at	RNF8	ring finger protein 8	0.034	0.117799	1.32118	HR3 > LR3
Bt_15790_2_S1_at	ASB8	ankyrin repeat and SOCS box_containing 8	0.0218	0.086987	1.3208	HR3 > LR3
Bt_15718_1_S1_at	PPP2R1A	protein phosphatase 2, regulatory subunit A, alpha isoform	0.0381	0.127299	1.32067	HR3 > LR3
Bt_20402_2_A1_at	PKD2	polycystic kidney disease 2	0.0002	0.004695	1.31986	HR3 > LR3
Bt_9326_1_S1_at	DCUN1D1	RP42 homolog	0.0102	0.051865	1.31977	HR3 > LR3
Bt_21889_1_S1_at	___	___	0.0252	0.095867	1.31874	HR3 > LR3
Bt_20846_1_A1_at	CTDSPL	CTD small phosphatase_like	0.0116	0.056119	1.31734	HR3 > LR3
Bt_25077_1_S1_at	SLK	STE20_like kinase	0.0011	0.012714	1.31692	HR3 > LR3
Bt_12678_1_A1_at	IGSF4	immunoglobulin superfamily, member 4	0.0111	0.054497	1.31559	HR3 > LR3
Bt_28009_1_S1_at	KRT8	keratin 8	0.0452	0.143665	1.31522	HR3 > LR3
Bt_10030_2_S1_a_at	PMEPA1	transmembrane, prostate androgen induced RNA	0.0118	0.056895	1.31516	HR3 > LR3
Bt_23503_2_S1_a_at	DOM3Z	dom_3 homolog Z	0.0182	0.076589	1.31235	HR3 > LR3
Bt_3821_2_S1_at	TSPAN6	transmembrane 4 superfamily member 6	0.039	0.12942	1.31166	HR3 > LR3
Bt_22728_2_S1_at	STX12	syntaxin 12	0.0494	0.152566	1.31097	HR3 > LR3
Bt_28558_1_S1_at	PAQR3|BMP2K	progestin and adipoQ receptor family member III|BMP2 inducible kinase	0.0031	0.024019	1.31038	HR3 > LR3
Bt_11909_1_A1_at	RAP2C	RAP2C, member of RAS oncogene family	0.0291	0.105894	1.30558	HR3 > LR3
Bt_20043_1_S1_at	DUSP14	dual specificity phosphatase 14	0.0305	0.109355	1.3051	HR3 > LR3
Bt_3528_2_S1_at	CUL3	cullin 3	0.0435	0.139882	1.3042	HR3 > LR3
Bt_20872_3_S1_at	PIGO	phosphatidylinositol glycan, class O	0.0178	0.07558	1.3036	HR3 > LR3
Bt_29945_1_S1_at	PCMTD1	___	0.0083	0.045003	1.30327	HR3 > LR3
Bt_12811_1_S1_at	UACA	uveal autoantigen with coiled_coil domains and ankyrin repeats	0.0134	0.062003	1.30174	HR3 > LR3
Bt_24359_3_S1_at	ALS2CL	ALS2 C_terminal like	0.0179	0.075758	1.30171	HR3 > LR3
Bt_28582_1_S1_s_at	ASCC1	activating signal cointegrator 1 complex subunit 1	0.0364	0.123433	1.30065	HR3 > LR3
Bt_27937_2_S1_at	CFDP1	___	0.0153	0.067883	1.2998	HR3 > LR3
Bt_25071_2_S1_at	MIB1	mindbomb homolog 1	0.0419	0.136304	1.29858	HR3 > LR3
Bt_5013_3_S1_at	WNK1	WNK lysine deficient protein kinase 1	0.0315	0.111812	1.29759	HR3 > LR3
Bt_15529_1_S1_at	ZC3HAV1	zinc finger CCCH type, antiviral 1	0.0205	0.083216	1.29752	HR3 > LR3
Bt_16164_1_S1_at	VAMP7	synaptobrevin_like 1	0.0136	0.062718	1.29715	HR3 > LR3
Bt_20161_1_S1_at	RASSF4	Ras association domain family 4	0.0431	0.138944	1.29643	HR3 > LR3
Bt_20006_2_S1_at	EIF4G3	eukaryotic translation initiation factor 4 gamma, 3	0.0487	0.151214	1.29576	HR3 > LR3
Bt_5466_4_S1_at	TNS	tensin	0.0118	0.057018	1.29508	HR3 > LR3
Bt_15279_1_A1_s_at	BTBD7	BTB domain containing 7	0.0378	0.126626	1.29229	HR3 > LR3
Bt_27269_1_A1_at	STARD3NL	STARD3 N_terminal like	0.0059	0.035844	1.29191	HR3 > LR3
Bt_21057_1_A1_at	NOP10	nucleolar protein family A, member 3	0.0257	0.097261	1.2919	HR3 > LR3
Bt_2203_1_S1_at	ABHD12	chromosome 20 open reading frame 22	0.0375	0.126005	1.29158	HR3 > LR3
Bt_3359_2_S1_at	GTF2F1	general transcription factor IIF, polypeptide 1, 74kDa	0.012	0.057645	1.29154	HR3 > LR3
Bt_18420_2_A1_at	EPB41L5	erythrocyte membrane protein band 4_1 like 5	0.0297	0.107223	1.29134	HR3 > LR3
Bt_16585_2_A1_at	PHF6	PHD finger protein 6	0.0366	0.123847	1.29089	HR3 > LR3
Bt_8920_1_S1_at	FLJ10618|SSB4	hypothetical protein FLJ10618|SPRY domain_containing SOCS box protein SSB_4	0.0405	0.132943	1.29071	HR3 > LR3
Bt_2513_2_S1_at	CAND1	TBP_interacting protein	0.0327	0.114836	1.28859	HR3 > LR3
Bt_8752_1_S1_at	RGNEF	Rho_guanine nucleotide exchange factor	0.0139	0.063452	1.28833	HR3 > LR3
Bt_13885_1_S1_at	LOC782097	___	0.0328	0.114895	1.28569	HR3 > LR3
Bt_7449_2_S1_at	RFWD2	ring finger and WD repeat domain 2	0.0416	0.13561	1.28419	HR3 > LR3
Bt_9027_1_S1_at	NFKBIA	nuclear factor of kappa light polypeptide gene enhancer in B_cells inhibitor, alpha	0.0159	0.069725	1.28396	HR3 > LR3
Bt_4056_1_S1_at	CRIP2	cysteine_rich protein 2	0.0177	0.075112	1.28256	HR3 > LR3
Bt_20000_1_S1_at	LOC537404	___	0.0179	0.075828	1.28237	HR3 > LR3
Bt.6673.1.S1_at	AP2S1	adaptor-related protein complex 2, sigma 1 subunit	0.006	0.036	1.28	HR3 > LR3
Bt_24148_1_A1_at	JUB	jub, ajuba homolog	0.0049	0.03183	1.28196	HR3 > LR3
Bt_20402_1_S1_at	PKD2	polycystic kidney disease 2	0.0025	0.02091	1.28155	HR3 > LR3
Bt_25696_1_A1_at	LOC540401	___	0.0275	0.101861	1.28078	HR3 > LR3
Bt_20823_2_S1_at	MBNL3	muscleblind_like 3	0.0256	0.096951	1.28002	HR3 > LR3
Bt_5444_1_S1_at	TSPAN3	transmembrane 4 superfamily member 8	0.0072	0.040958	1.2774	HR3 > LR3
Bt_15711_2_S1_a_at	PCBP2	poly binding protein 2	0.0418	0.13613	1.27697	HR3 > LR3
Bt_19737_1_A1_at	LYCAT	lysocardiolipin acyltransferase	0.0415	0.135407	1.27552	HR3 > LR3
Bt_21410_1_S1_at	CTSA	protective protein for beta_galactosidase	0.0228	0.089633	1.27441	HR3 > LR3
Bt_5911_2_S1_at	TTL	tubulin tyrosine ligase	0.0239	0.092449	1.27424	HR3 > LR3
Bt_19199_1_A1_at	DCLK1	doublecortin and CaM kinase_like 1	0.0317	0.11225	1.27305	HR3 > LR3
Bt_12962_1_A1_at	PDXDC1	KIAA0251 protein	0.0106	0.053025	1.27275	HR3 > LR3
Bt_22577_1_S1_at	SLC25A33	mitochondrial carrier protein	0.0249	0.095159	1.27145	HR3 > LR3
Bt_20613_3_S1_at	BCAR3	breast cancer anti_estrogen resistance 3	0.0261	0.098197	1.26677	HR3 > LR3
Bt_692_2_S1_at	FLJ32112	hypothetical protein FLJ32112	0.0351	0.12047	1.26645	HR3 > LR3
Bt_4026_1_S1_at	SLC39A1	solute carrier family 39, member 1	0.0134	0.062103	1.26515	HR3 > LR3
Bt_15950_1_S1_at	WDR48|TTC21A|GORASP1	WD repeat domain 48|tetratricopeptide repeat domain 21A|golgi reassembly stacking protein 1, 65kDa	0.0488	0.151301	1.26339	HR3 > LR3
Bt_9795_1_S1_at	CAPRIN1	membrane component, chromosome 11, surface marker 1	0.0427	0.138145	1.26331	HR3 > LR3
Bt_29479_1_S1_at	BCO2	beta_carotene dioxygenase 2	0.0424	0.137493	1.26316	HR3 > LR3
Bt_26440_1_A1_at	GAS2	growth arrest_specific 2	0.0394	0.130416	1.26218	HR3 > LR3
Bt_3766_1_A1_at	ANKRD32	ankyrin repeat domain 32	0.05	0.153835	1.2617	HR3 > LR3
Bt_16276_1_A1_at	ARSK	hypothetical protein DKFZp313G1735	0.0464	0.14631	1.26106	HR3 > LR3
Bt_27653_1_A1_a_at	PIGN	phosphatidylinositol glycan, class N	0.0498	0.153394	1.26089	HR3 > LR3
Bt_16334_2_S1_a_at	WDR41	WD repeat domain 41	0.0423	0.137071	1.25803	HR3 > LR3
Bt_16343_1_A1_at	LYRM5	___	0.0444	0.141923	1.25783	HR3 > LR3
Bt_7105_1_S1_at	MAP2K1	mitogen_activated protein kinase kinase 1	0.01	0.051246	1.25746	HR3 > LR3
Bt_1525_1_S2_at	AQP1	aquaporin 1	0.0363	0.123256	1.25581	HR3 > LR3
Bt_26092_1_A1_at	NF1	neurofibromin 1	0.027	0.100534	1.25545	HR3 > LR3
Bt_22450_2_A1_a_at	THEX1	3' exoribonuclease	0.0089	0.047197	1.25452	HR3 > LR3
Bt_470_1_S1_at	F2	coagulation factor II	0.0489	0.15166	1.25328	HR3 > LR3
Bt_24731_1_S1_at	HOXD10	homeo box D10	0.042	0.136402	1.25282	HR3 > LR3
Bt_11379_1_S1_at	IFT52	chromosome 20 open reading frame 9	0.0125	0.05908	1.25013	HR3 > LR3
Bt_20007_1_S1_a_at	ABCC5	ATP_binding cassette, sub_family C, member 5	0.0426	0.137966	1.24968	HR3 > LR3
Bt_22109_1_S1_at	GOPC	golgi associated PDZ and coiled_coil motif containing	0.0102	0.051717	1.24854	HR3 > LR3
Bt_26530_1_S1_at	ACAD10	acyl_Coenzyme A dehydrogenase family, member 10	0.0412	0.134496	1.24843	HR3 > LR3
Bt_27489_1_A1_at	GGT6	hypothetical protein FLJ90165	0.0445	0.142159	1.24827	HR3 > LR3
Bt_12811_1_S1_a_at	UACA	uveal autoantigen with coiled_coil domains and ankyrin repeats	0.0292	0.106005	1.24715	HR3 > LR3
Bt_15683_1_S1_at	IMPA3	myo_inositol monophosphatase A3	0.0473	0.147943	1.24565	HR3 > LR3
Bt_17595_2_S1_at	TMEM183A	chromosome 1 open reading frame 37	0.0458	0.145063	1.24512	HR3 > LR3
Bt_7584_1_S1_at	PNMA1	paraneoplastic antigen MA1	0.0015	0.015312	1.24465	HR3 > LR3
Bt_20256_1_S1_at	PRKAB1	protein kinase, AMP_activated, beta 1 non_catalytic subunit	0.0312	0.111146	1.24266	HR3 > LR3
Bt_8350_1_S1_at	AP3B1	adaptor_related protein complex 3, beta 1 subunit	0.009	0.047706	1.2426	HR3 > LR3
Bt_28071_1_S1_at	C24H18orf19	chromosome 18 open reading frame 19	0.0197	0.080903	1.24026	HR3 > LR3
Bt_4462_1_S1_at	AGTRAP	angiotensin II receptor_associated protein	0.0181	0.076174	1.23799	HR3 > LR3
Bt_1463_1_S1_at	ARHGAP17	Rho GTPase activating protein 17	0.0353	0.121069	1.23686	HR3 > LR3
Bt_5351_2_A1_x_at	BGN	biglycan	0.0351	0.120482	1.23527	HR3 > LR3
Bt_3192_1_S1_at	RABL2B	RAB, member of RAS oncogene family_like 2A	0.016	0.070212	1.2349	HR3 > LR3
Bt_20716_1_S1_at	INSIG2	insulin induced gene 2	0.0402	0.132247	1.23457	HR3 > LR3
Bt_5253_1_S1_at	MORF4L2	mortality factor 4 like 2	0.0272	0.101024	1.2342	HR3 > LR3
Bt_22466_1_A1_at	MGC140624	septin 8	0.0437	0.14031	1.23383	HR3 > LR3
Bt_20771_2_S1_at	PEX1	peroxisome biogenesis factor 1	0.0486	0.150845	1.23281	HR3 > LR3
Bt_2399_1_S1_at	TNS3	tensin_like SH2 domain containing 1	0.0003	0.006516	1.23151	HR3 > LR3
Bt_20481_2_S1_at	PIAS1	protein inhibitor of activated STAT, 1	0.0287	0.104936	1.23029	HR3 > LR3
Bt_28080_1_S1_at	LLGL2	lethal giant larvae homolog 2	0.049	0.151789	1.22904	HR3 > LR3
Bt_23599_1_S1_at	PON2	paraoxonase 2	0.0392	0.12984	1.2275	HR3 > LR3
Bt_13307_1_S1_at	ANK2	ankyrin 2, neuronal	0.0419	0.136299	1.2262	HR3 > LR3
Bt_16392_2_A1_at	TM9SF4	transmembrane 9 superfamily protein member 4	0.0296	0.106975	1.22242	HR3 > LR3
Bt_29362_1_A1_at	POT1	POT1 protection of telomeres 1 homolog	0.0449	0.14296	1.22144	HR3 > LR3
Bt_22626_2_S1_at	ANKRD12	ankyrin repeat domain 12	0.0456	0.144616	1.21892	HR3 > LR3
Bt_11304_1_S1_at	PNKD	paroxysmal nonkinesiogenic dyskinesia	0.0442	0.141364	1.21355	HR3 > LR3
Bt_5413_3_A1_a_at	GBA	glucosidase, beta; acid	0.0488	0.151348	1.21322	HR3 > LR3
Bt_28676_1_A1_at	PEX7	peroxisomal biogenesis factor 7	0.02	0.081846	1.21206	HR3 > LR3
Bt_23522_1_S1_at	ITM2B	integral membrane protein 2B	0.0478	0.149065	1.21189	HR3 > LR3
Bt_28500_1_S1_at	TBC1D14	TBC1 domain family, member 14	0.0424	0.137442	1.20946	HR3 > LR3
Bt_13994_1_S1_at	LOC283267	hypothetical protein LOC283267	0.0412	0.134519	1.20838	HR3 > LR3
Bt_28509_1_S1_at	LCHN	LCHN protein	0.0459	0.145391	1.20743	HR3 > LR3
Bt_7890_1_S1_at	SPRYD3	hypothetical protein FLJ14800	0.0244	0.093805	1.20714	HR3 > LR3
Bt_22502_1_S1_at	ROBO4	roundabout homolog 4, magic roundabout	0.0156	0.068935	1.20536	HR3 > LR3
Bt_8129_1_S1_at	ATP6V1C1	ATPase, H+ transporting, lysosomal 42kDa, V1 subunit C, isoform 1	0.0125	0.059091	1.20504	HR3 > LR3
Bt_22018_2_S1_at	SNX13	sorting nexin 13	0.0287	0.104936	1.20334	HR3 > LR3
Bt_14196_1_A1_at	SEMA4F	sema domain, immunoglobulin domain, transmembrane domain and short cytoplasmic domain, 4F	0.0436	0.140233	1.20259	HR3 > LR3
Bt_16412_1_S1_a_at	FAH	fumarylacetoacetate hydrolase	0.0169	0.072864	1.20153	HR3 > LR3
Bt_14106_1_A1_at	ENTPD5	ectonucleoside triphosphate diphosphohydrolase 5	0.0255	0.096669	1.20105	HR3 > LR3
Bt_22284_1_S1_at	NSMAF	neutral sphingomyelinase activation associated factor	0.0344	0.118965	1.19895	HR3 > LR3
Bt_22679_1_S1_at	MYO1D	myosin ID	0.0347	0.119455	1.19822	HR3 > LR3
Bt_7333_1_S1_at	FLJ13231	hypothetical protein FLJ13231	0.0188	0.078245	1.19767	HR3 > LR3
Bt_22721_1_A1_a_at	JKAMP	chromosome 14 open reading frame 100	0.0101	0.051457	1.19703	HR3 > LR3
Bt_3296_1_A1_at	P4HA1	procollagen_proline, 2_oxoglutarate 4_dioxygenase, alpha polypeptide I	0.036	0.122625	1.19648	HR3 > LR3
Bt_18259_1_A1_at	PAK6	p21_activated kinase 6	0.0248	0.095014	1.19524	HR3 > LR3
Bt_23640_1_A1_a_at	TLR3	toll_like receptor 3	0.05	0.153857	1.19524	HR3 > LR3
Bt_26519_1_S1_at	PARD3	par_3 partitioning defective 3 homolog	0.0499	0.153736	1.19314	HR3 > LR3
Bt_13650_1_S1_at	MYO5B	myosin VB	0.0097	0.049997	1.19228	HR3 > LR3
Bt_9035_1_S1_at	GATSL3	___	0.0376	0.126349	1.19119	HR3 > LR3
Bt_22555_2_S1_at	LOC100190887	___	0.0216	0.086323	1.18938	HR3 > LR3
Bt_9873_2_S1_at	PRO0149	PRO0149 protein	0.0141	0.064042	1.18911	HR3 > LR3
Bt_8583_1_S1_at	MGAT1	mannosyl _glycoprotein beta_1,2_N_acetylglucosaminyltransferase	0.0406	0.13319	1.18884	HR3 > LR3
Bt_5073_1_S1_at	TMED4	transmembrane emp24 protein transport domain containing 4	0.0448	0.142695	1.18791	HR3 > LR3
Bt_7140_1_S1_at	ARRB1|SLCO2B1	arrestin, beta 1|solute carrier organic anion transporter family, member 2B1	0.0033	0.024961	1.18744	HR3 > LR3
Bt_26111_1_A1_at	KIAA1549	KIAA1549 protein	0.0474	0.148365	1.18653	HR3 > LR3
Bt_5518_1_S1_at	SRPR	signal recognition particle receptor	0.0169	0.072948	1.1854	HR3 > LR3
Bt_12799_1_A1_at	ADAM1	a disintegrin and metalloproteinase domain 1 pseudogene	0.0163	0.071022	1.18092	HR3 > LR3
Bt_11725_1_A1_at	NEDD4L	neural precursor cell expressed, developmentally down_regulated 4_like	0.0288	0.105128	1.18041	HR3 > LR3
Bt_21326_1_S1_at	B3GNT9	hypothetical protein MGC4655	0.021	0.084608	1.17952	HR3 > LR3
Bt_22470_1_S1_at	FLJ11151	hypothetical protein FLJ11151	0.024	0.092836	1.17452	HR3 > LR3
Bt_7968_2_S1_at	PPP1R2	protein phosphatase 1, regulatory subunit 2	0.0464	0.14631	1.17065	HR3 > LR3
Bt_12906_1_S1_at	GSN	gelsolin	0.0401	0.132143	1.1704	HR3 > LR3
Bt_648_2_S1_at	LRRFIP1	leucine rich repeat interacting protein 1	0.0129	0.060287	1.16994	HR3 > LR3
Bt_26569_1_S1_at	SHQ1	hypothetical protein FLJ10539	0.0041	0.02857	1.16966	HR3 > LR3
Bt_21427_1_S1_at	NAV1	neuron navigator 1	0.0241	0.09298	1.16935	HR3 > LR3
Bt_19794_1_S1_at	WDR47	WD repeat domain 47	0.0218	0.086898	1.16865	HR3 > LR3
Bt_2606_1_S1_at	LAMP2	lysosomal_associated membrane protein 2	0.0325	0.1142	1.16663	HR3 > LR3
Bt_27359_1_S1_at	GTF2IRD1	GTF2I repeat domain containing 1	0.0177	0.075327	1.16555	HR3 > LR3
Bt_15878_1_S1_at	LANCL1	LanC lantibiotic synthetase component C_like 1	0.0484	0.150407	1.16539	HR3 > LR3
Bt_19042_1_A1_at	FLJ37099|BCAS2|TRIM33	FLJ37099 protein|breast carcinoma amplified sequence 2|tripartite motif_containing 33	0.0169	0.07289	1.16481	HR3 > LR3
Bt_2478_1_S1_at	VPS26A	vacuolar protein sorting 26	0.0215	0.086188	1.16026	HR3 > LR3
Bt_10066_1_S1_at	C6orf192	chromosome 6 open reading frame 192	0.0047	0.031146	1.15617	HR3 > LR3
Bt_21718_1_S1_at	SLC25A39	CGI_69 protein	0.0378	0.126777	1.1449	HR3 > LR3
Bt_9135_1_A1_at	CHMP4B	chromosome 20 open reading frame 178	0.0458	0.145063	1.14482	HR3 > LR3
Bt_14137_2_S1_a_at	MLL5	myeloid/lymphoid or mixed_lineage leukemia 5	0.0455	0.144522	1.12245	HR3 > LR3
Bt_28064_2_S1_at	ARL8B	ADP_ribosylation factor_like 10C	0.0217	0.086599	1.10987	HR3 > LR3
Bt_14734_1_S1_at	MGC137099	hepatitis A virus cellular receptor 1	0.0156	0.06881	51.5762	HR3 > LR3
Bt_300_1_A1_at	SULT1E1	sulfotransferase family 1E, estrogen_preferring, member 1	0.0211	0.084924	38.4484	HR3 > LR3
Bt_12755_1_S1_a_at	CHGA	chromogranin A	0.0152	0.067811	7.28426	HR3 > LR3
Bt_8875_2_S1_at	IGHG1|VPS28	immunoglobulin heavy constant gamma 1 |vacuolar protein sorting 28	0.0428	0.138365	3.67259	HR3 > LR3
Bt_28068_1_S1_at	SLC5A1	solute carrier family 5, member 1	0.0021	0.018962	3.25575	HR3 > LR3
Bt_7783_1_S1_a_at	IGHM	immunoglobulin heavy constant mu	0.0442	0.141485	2.49217	HR3 > LR3
Bt_9737_1_S1_at	LY6G6C	lymphocyte antigen 6 complex, locus G6C	0.0307	0.109667	2.27778	HR3 > LR3
Bt_25099_1_A1_at	PSPH	phosphoserine phosphatase	0.0085	0.045861	2.033	HR3 > LR3
Bt_4758_1_S1_at	FABP3	fatty acid binding protein 3, muscle and heart	0.0181	0.076258	2.00526	HR3 > LR3
Bt_18073_1_A1_at	___	___	0.0452	0.143803	1.9811	HR3 > LR3
Bt_14669_1_A1_at	MGC152009	___	0.0234	0.091171	1.71187	HR3 > LR3
Bt_16415_3_A1_at	BCL11B	B_cell CLL/lymphoma 11B	0.0356	0.121669	1.66887	HR3 > LR3
Bt_20661_1_A1_at	FOXP1|EIF4E3	forkhead box P1|eukaryotic translation initiation factor 4E member 3	0.0026	0.021203	1.66639	HR3 > LR3
Bt_28251_1_S1_at	TMEM220	___	0.0004	0.007413	1.6449	HR3 > LR3
Bt_17838_1_A1_at	___	___	0.006	0.0363	1.63715	HR3 > LR3
Bt_13293_1_S1_at	CD48	CD48 antigen	0.0209	0.084288	1.63548	HR3 > LR3
Bt_22207_1_S1_at	PMVK	phosphomevalonate kinase	0.0298	0.107468	1.61735	HR3 > LR3
Bt_13429_1_S1_at	OSGEP|NP|RNASE10|TEP1|C14orf9|CCNB1IP1|PARP2|APEX1	O_sialoglycoprotein endopeptidase|nucleoside phosphorylase|ribonuclease, RNase A family, 10 |telomerase_associated protein 1|chromosome 14 open reading frame 9|cyclin B1 interacting protein 1|poly polymerase family, member 2|APEX nuclease 1	0.0277	0.10227	1.60318	HR3 > LR3
Bt_22867_1_S1_x_at	BOLA_DQA1	major histocompatibility complex, class II, DQ alpha 1	0.0369	0.124527	1.58062	HR3 > LR3
Bt_17040_1_A1_at	PIP	prolactin_induced protein	0.0247	0.094638	1.56582	HR3 > LR3
Bt_22624_1_A1_at	ZNF326|LRRC5	zinc finger protein 326|leucine rich repeat containing 5	0.0275	0.101815	1.56298	HR3 > LR3
Bt_29554_1_A1_at	NDUFS2	NADH dehydrogenase Fe_S protein 2, 49kDa	0.0013	0.013798	1.55672	HR3 > LR3
Bt_11474_1_A1_at	ABCG2|PKD2|SPP1	___	0.0014	0.014751	1.55629	HR3 > LR3
Bt_19116_1_A1_at	MGC139127	___	0.002	0.018462	1.55125	HR3 > LR3
Bt_3992_1_S1_a_at	PISD	phosphatidylserine decarboxylase	0.0031	0.024092	1.54162	HR3 > LR3
Bt_8915_1_A1_at	DHTKD1	dehydrogenase E1 and transketolase domain containing 1	0.0002	0.00494	1.54066	HR3 > LR3
Bt_19054_1_A1_at	C9H6ORF189	chromosome 6 open reading frame 189	0.0011	0.013023	1.52636	HR3 > LR3
Bt_19425_1_S1_at	LARP4	c_Mpl binding protein	0.0381	0.127383	1.50745	HR3 > LR3
Bt_16664_1_A1_at	CXorf17|WNK3	chromosome X open reading frame 17|WNK lysine deficient protein kinase 3	0.0389	0.129193	1.50597	HR3 > LR3
Bt_25067_1_A1_at	NFIB	nuclear factor I/B	0.0318	0.112591	1.50289	HR3 > LR3
Bt_16485_1_A1_at	KIAA1608	KIAA1608	0.0183	0.076888	1.50182	HR3 > LR3
Bt_22967_1_A1_at	SPAM1	sperm adhesion molecule 1	0.0466	0.146725	1.49715	HR3 > LR3
Bt_20788_1_A1_at	GPCPD1	hypothetical protein KIAA1434	0.0305	0.109276	1.49598	HR3 > LR3
Bt_20997_1_S1_at	C2H1orf144	putative MAPK activating protein PM20,PM21	0.0136	0.062524	1.49271	HR3 > LR3
Bt_22575_1_A1_at	TMEM167A	hypothetical protein MGC23909	0.0235	0.091451	1.4915	HR3 > LR3
Bt_11533_1_A1_at	RPL10A	ribosomal protein L10a	0.0195	0.080385	1.49098	HR3 > LR3
Bt_15334_2_A1_at	STAT3	signal transducer and activator of transcription 3	0.0462	0.145927	1.46749	HR3 > LR3
Bt_28679_1_A1_at	DEPDC5	DEP domain containing 5	0.0189	0.07863	1.46212	HR3 > LR3
Bt_26881_1_S1_at	C16H1orf170	hypothetical protein DKFZp434H2010	0.0172	0.073783	1.46105	HR3 > LR3
Bt_24972_1_A1_at	SOX5	SRY _box 5	0.0078	0.043441	1.45977	HR3 > LR3
Bt_19371_1_S1_at	KCNK2	potassium channel, subfamily K, member 2	0.0376	0.126317	1.4588	HR3 > LR3
Bt_17519_1_A1_at	LOC617625	___	0.0069	0.039845	1.45444	HR3 > LR3
Bt_21035_2_S1_a_at	HNRNPUL1	heterogeneous nuclear ribonucleoprotein U_like 1	0.0178	0.075575	1.44618	HR3 > LR3
Bt_11417_1_A1_at	EIF4A2	eukaryotic translation initiation factor 4A, isoform 2	0.0047	0.030871	1.44199	HR3 > LR3
Bt_28866_1_A1_at	COX6A1	cytochrome c oxidase subunit VIa polypeptide 1	0.0325	0.114256	1.44143	HR3 > LR3
Bt_18141_1_A1_at	DKFZP564I0422	hypothetical protein DKFZp564I0422	0.0033	0.024792	1.44067	HR3 > LR3
Bt_11687_1_S1_a_at	SRL	___	0.0242	0.093327	1.43978	HR3 > LR3
Bt_20871_1_S1_at	SERPINB6	serine proteinase inhibitor, clade B, member 6	0.0487	0.15115	1.43781	HR3 > LR3
Bt_17532_1_A1_at	GCSH	glycine cleavage system protein H	0.022	0.087384	1.43513	HR3 > LR3
Bt_23732_1_A1_at	MYOZ2	myozenin 2	0.0491	0.151996	1.43438	HR3 > LR3
Bt_18811_1_A1_at	LOC507091	___	0.0485	0.150783	1.42735	HR3 > LR3
Bt_18227_1_S1_at	LOC513209	___	0.0197	0.080948	1.42047	HR3 > LR3
Bt_28772_1_A1_at	RPL8	ribosomal protein L8	0.0253	0.096173	1.41822	HR3 > LR3
Bt_21077_1_S1_at	ERAS	ES cell expressed Ras	0.0286	0.10464	1.41752	HR3 > LR3
Bt_15628_1_S1_at	PIK3R4	phosphoinositide_3_kinase, regulatory subunit 4, p150	0.0198	0.081389	1.41254	HR3 > LR3
Bt_24456_1_S1_at	AIPL1|PITPNM3|FLJ10156	aryl hydrocarbon receptor interacting protein_like 1|PITPNM family member 3|hypothetical protein FLJ10156	0.0299	0.107822	1.41209	HR3 > LR3
Bt_6899_2_S1_at	MFF	chromosome 2 open reading frame 33	0.0105	0.052901	1.40894	HR3 > LR3
Bt_9294_1_A1_at	KCNA3|KCNA2	potassium voltage_gated channel, shaker_related subfamily, member 3|potassium voltage_gated channel, shaker_related subfamily, member 2	0.0131	0.061026	1.40721	HR3 > LR3
Bt_17690_1_A1_at	MYEF2	myelin expression factor 2	0.0149	0.066704	1.40112	HR3 > LR3
Bt_27519_1_A1_at	BICD1	Bicaudal D homolog 1	0.0473	0.148058	1.40073	HR3 > LR3
Bt_633_3_S1_at	SFXN1	sideroflexin 1	0.0193	0.079711	1.39944	HR3 > LR3
Bt_26627_1_S1_at	TCF2	transcription factor 2, hepatic; LF_B3; variant hepatic nuclear factor	0.048	0.149621	1.39793	HR3 > LR3
Bt_9999_2_A1_at	TFB1M	transcription factor B1, mitochondrial	0.0225	0.088831	1.39778	HR3 > LR3
Bt_6579_1_S1_at	MORC4	zinc finger, CW type with coiled_coil domain 2	0.003	0.023431	1.39492	HR3 > LR3
Bt_6657_1_S1_a_at	TMEM63B	chromosome 6 open reading frame 110	0.0383	0.127833	1.39357	HR3 > LR3
Bt_21364_1_A1_at	SLC38A1	solute carrier family 38, member 1	0.0166	0.072001	1.3933	HR3 > LR3
Bt_17253_1_A1_at	SUV420H1	suppressor of variegation 4_20 homolog 1	0.0186	0.077805	1.39155	HR3 > LR3
Bt_388_1_S1_at	RAB3B	RAB3B, member RAS oncogene family	0.0145	0.065556	1.38908	HR3 > LR3
Bt_22586_1_A1_at	IMPAD1	myo_inositol monophosphatase A3	0.0401	0.132184	1.38758	HR3 > LR3
Bt_17351_1_A1_at	LOC782097	___	0.0251	0.095683	1.38439	HR3 > LR3
Bt_22058_1_A1_at	HERC5	hect domain and RLD 5	0.0234	0.091294	1.38367	HR3 > LR3
Bt_12425_1_S1_at	ETNK2	ethanolamine kinase 2	0.0211	0.084841	1.38344	HR3 > LR3
Bt_18798_1_A1_at	NASP	nuclear autoantigenic sperm protein	0.0483	0.150262	1.38287	HR3 > LR3
Bt_4907_1_S1_at	RAB8A	RAB8A, member RAS oncogene family	0.0062	0.037067	1.38221	HR3 > LR3
Bt_21373_2_A1_at	LOC539754	___	0.0258	0.097499	1.38195	HR3 > LR3
Bt_18060_1_A1_at	___	___	0.0497	0.153274	1.38153	HR3 > LR3
Bt_22512_1_A1_at	KLHL5	kelch_like 5	0.0431	0.139013	1.37955	HR3 > LR3
Bt_11832_1_S1_at	PPP2R5E	protein phosphatase 2, regulatory subunit B, epsilon isoform	0.0186	0.07776	1.37775	HR3 > LR3
Bt_18590_1_A1_at	PEX14|FLJ20321	peroxisomal biogenesis factor 14|hypothetical protein FLJ20321	0.0053	0.033586	1.37768	HR3 > LR3
Bt_24094_1_A1_at	MGA|MAPKBP1	MAX gene associated|mouse mitogen_activated protein kinase binding protein 1_like	0.0186	0.077646	1.37732	HR3 > LR3
Bt_19239_1_A1_at	LMCD1|LOH3CR2A	LIM and cysteine_rich domains 1|loss of heterozygosity, 3, chromosomal region 2, gene A	0.021	0.084769	1.37476	HR3 > LR3
Bt_20439_1_S1_at	RALA	v_ral simian leukemia viral oncogene homolog A	0.0348	0.119824	1.37472	HR3 > LR3
Bt_17795_1_A1_at	LOC533994	___	0.0433	0.139372	1.37365	HR3 > LR3
Bt_6465_1_S1_at	CYCS /// LOC100138364	cytochrome c, somatic	0.047	0.147418	1.37297	HR3 > LR3
Bt_24878_1_A1_at	UBE2O	likely ortholog of mouse ubiquitin_conjugating enzyme E2_230K	0.0258	0.097535	1.37119	HR3 > LR3
Bt_10517_1_A1_at	TGFBR1	transforming growth factor, beta receptor I	0.023	0.090062	1.37061	HR3 > LR3
Bt_15698_2_A1_at	CCDC47	GK001 protein	0.005	0.032392	1.36917	HR3 > LR3
Bt_19094_1_A1_at	___	___	0.0418	0.136056	1.36853	HR3 > LR3
Bt_29731_1_A1_at	IGH@	immunoglobulin heavy locus	0.0143	0.064796	1.36621	HR3 > LR3
Bt_6586_3_A1_at	NOTCH3	Notch homolog 3	0.0275	0.102032	1.36594	HR3 > LR3
Bt_9229_1_A1_at	LOC512949	___	0.0289	0.105202	1.36558	HR3 > LR3
Bt_21857_1_A1_at	RNMT	RNA methyltransferase	0.0432	0.139165	1.36391	HR3 > LR3
Bt_1824_1_S1_at	RNF141	ring finger protein 141	0.0063	0.037763	1.36321	HR3 > LR3
Bt_29963_1_S1_at	FGD1	FYVE, RhoGEF and PH domain containing 1	0.0012	0.013594	1.36303	HR3 > LR3
Bt_3939_1_S1_at	AASDHPPT	aminoadipate_semialdehyde dehydrogenase_phosphopantetheinyl transferase	0.0115	0.055996	1.36177	HR3 > LR3
Bt_18449_1_A1_at	GSH1	GS homeobox 1	0.0327	0.114757	1.36122	HR3 > LR3
Bt_20606_1_S1_at	SFRS1	splicing factor, arginine/serine_rich 1	0.0007	0.010073	1.35815	HR3 > LR3
Bt_11688_1_A1_at	S100A4	S100 calcium binding protein A4	0.0085	0.04561	1.3511	HR3 > LR3
Bt_15457_1_A1_at	___	___	0.0303	0.108929	1.34856	HR3 > LR3
Bt_13587_2_S1_a_at	MAN2A1	mannosidase, alpha, class 2A, member 1	0.0036	0.026067	1.34851	HR3 > LR3
Bt_22359_3_S1_at	RIOK3	RIO kinase 3	0.0061	0.036804	1.34737	HR3 > LR3
Bt_26582_2_S1_at	TM2D1	glucose phosphate isomerase	0.0369	0.124521	1.34648	HR3 > LR3
Bt_22282_1_S1_at	___	___	0.0169	0.072778	1.34644	HR3 > LR3
Bt_2557_1_S1_at	IFRD2	interferon_related developmental regulator 2	0.0268	0.10013	1.34059	HR3 > LR3
Bt_18429_1_A1_at	RB1CC1	RB1_inducible coiled_coil 1	0.0407	0.133405	1.34022	HR3 > LR3
Bt_24049_2_A1_at	RPS7	ribosomal protein S7	0.0326	0.114418	1.34002	HR3 > LR3
Bt_25216_1_A1_at	PRNP|PRND	___	0.0461	0.145776	1.33498	HR3 > LR3
Bt_19851_1_A1_at	NSD1|FGFR4	nuclear receptor binding SET domain protein 1|fibroblast growth factor receptor 4	0.0355	0.121542	1.334	HR3 > LR3
Bt_29182_1_A1_at	MGC127664	___	0.0043	0.029135	1.3331	HR3 > LR3
Bt_10324_1_A1_at	NDUFA5	NADH dehydrogenase 1 alpha subcomplex, 5, 13kDa	0.0361	0.122807	1.3329	HR3 > LR3
Bt_19339_3_A1_at	STAT4|SOCS6	suppressor of cytokine signaling 6|signal transducer and activator of transcription 4	0.0017	0.016587	1.33189	HR3 > LR3
Bt_16124_1_A1_at	BPIL2|HSPC117|FBXO7|RFPL3	bactericidal/permeability_increasing protein_like 2|hypothetical protein HSPC117|F_box protein 7|ret finger protein_like 3	0.0276	0.102133	1.33152	HR3 > LR3
Bt_10616_1_S1_a_at	C6orf52	chromosome 6 open reading frame 52	0.047	0.147394	1.33148	HR3 > LR3
Bt_15927_1_S1_at	WIPI1	WD40 repeat protein Interacting with phosphoInositides of 49kDa	0.0086	0.046148	1.33083	HR3 > LR3
Bt_16499_3_S1_at	LRCH1	leucine_rich repeats and calponin homology domain containing 1	0.0315	0.11176	1.32994	HR3 > LR3
Bt_24454_1_A1_at	PBP	prostatic binding protein	0.01	0.050889	1.32971	HR3 > LR3
Bt_19583_1_A1_at	DMD	dystrophin	0.0291	0.105913	1.3294	HR3 > LR3
Bt_9457_1_S1_at	MGC128036	COX17 homolog, cytochrome c oxidase assembly protein	0.0356	0.121595	1.32767	HR3 > LR3
Bt_16283_2_S1_at	LOC514182	___	0.0332	0.115839	1.32546	HR3 > LR3
Bt_9854_1_S1_at	NAALADL1	N_acetylated alpha_linked acidic dipeptidase_like 1	0.0489	0.151518	1.32541	HR3 > LR3
Bt_28102_1_S1_at	LOC164045	hypothetical protein LOC164045	0.0187	0.078016	1.32489	HR3 > LR3
Bt_22115_1_S1_at	ATP13A2	ATPase type 13A2	0.005	0.032127	1.32189	HR3 > LR3
Bt_17634_1_A1_at	RUFY1	RUN and FYVE domain containing 1	0.0202	0.082368	1.31963	HR3 > LR3
Bt_19309_3_A1_at	EFNA5	ephrin_A5	0.0039	0.027515	1.31913	HR3 > LR3
Bt_15541_1_A1_at	___	___	0.0318	0.112519	1.31751	HR3 > LR3
Bt_7128_1_S1_at	STC1	stanniocalcin 1	0.0452	0.143801	1.31654	HR3 > LR3
Bt_3001_1_S1_at	C21H14orf147	chromosome 14 open reading frame 147	0.038	0.127174	1.31641	HR3 > LR3
Bt_11319_1_A1_s_at	MTX3	metaxin 3	0.04	0.131754	1.31619	HR3 > LR3
Bt_2987_1_A1_at	WFDC3	WAP four_disulfide core domain 3	0.0236	0.091632	1.31589	HR3 > LR3
Bt_21746_1_S1_at	___	___	0.0113	0.055282	1.31429	HR3 > LR3
Bt_15535_1_A1_at	___	___	0.0417	0.135807	1.30921	HR3 > LR3
Bt_17399_1_A1_at	TIMM8A	translocase of inner mitochondrial membrane 8 homolog A	0.0431	0.13903	1.30906	HR3 > LR3
Bt_6837_1_S1_a_at	RFFL	fring	0.0229	0.090031	1.30722	HR3 > LR3
Bt_13392_1_S1_at	TWISTNB	TWIST neighbor	0.0224	0.08871	1.30719	HR3 > LR3
Bt_18970_1_A1_at	THAP6	THAP domain containing 6	0.0456	0.144785	1.30709	HR3 > LR3
Bt_25047_1_A1_at	XIST	___	0.0167	0.072247	1.30688	HR3 > LR3
Bt_16817_1_A1_at	LYPD6B	hypothetical protein LOC130576	0.0281	0.10349	1.3015	HR3 > LR3
Bt_26918_1_S1_at	SLC29A2	solute carrier family 29, member 2	0.0381	0.127383	1.30142	HR3 > LR3
Bt_29387_1_S1_at	PCDH11X	protocadherin 11 X_linked	0.0498	0.153489	1.30104	HR3 > LR3
Bt_10059_1_S1_at	ECH1	enoyl Coenzyme A hydratase 1, peroxisomal	0.0144	0.065138	1.30037	HR3 > LR3
Bt_22661_1_S1_at	KIAA1429	DKFZP434I116 protein	0.021	0.084569	1.29971	HR3 > LR3
Bt_15465_1_A1_at	___	___	0.0163	0.070977	1.29964	HR3 > LR3
Bt_9674_2_A1_at	___	___	0.0361	0.122789	1.29799	HR3 > LR3
Bt_28191_2_S1_at	DENND1C	family with sequence similarity 31, member C	0.05	0.153963	1.29791	HR3 > LR3
Bt_9820_1_S1_at	FLJ10407	hypothetical protein FLJ10407	0.0196	0.080702	1.29789	HR3 > LR3
Bt_9784_1_S1_at	C6orf143	chromosome 6 open reading frame 143	0.0336	0.116953	1.29741	HR3 > LR3
Bt_11316_1_A1_at	C3orf10	chromosome 3 open reading frame 10	0.0061	0.036841	1.29696	HR3 > LR3
Bt_17644_1_A1_at	MGC143392	hypothetical protein MGC10946	0.0217	0.086642	1.29599	HR3 > LR3
Bt_978_1_S1_at	PKD1_like	polycystic kidney disease 1_like	0.0168	0.072669	1.2957	HR3 > LR3
Bt_29952_1_S1_at	NACC1	BTB domain containing 14B	0.0166	0.071934	1.29515	HR3 > LR3
Bt_9300_1_A1_at	OGFRL1	opioid growth factor receptor_like 1	0.0179	0.075714	1.29372	HR3 > LR3
Bt_6548_1_S1_at	LOC617052	___	0.0262	0.098388	1.29366	HR3 > LR3
Bt_13523_1_S1_at	CHPF2 /// MIR671	chondroitin sulfate glucuronyltransferase	0.0085	0.04588	1.29302	HR3 > LR3
Bt_22594_1_S1_at	PAPD5	PAP associated domain containing 5	0.036	0.122572	1.29289	HR3 > LR3
Bt_25136_1_A1_at	___	___	0.0358	0.12218	1.29273	HR3 > LR3
Bt_28645_1_A1_at	RIF1	receptor_interacting factor 1	0.0447	0.142582	1.29271	HR3 > LR3
Bt_16330_1_A1_at	GRPEL2	GrpE_like 2, mitochondrial	0.0035	0.02558	1.29268	HR3 > LR3
Bt_24588_2_A1_at	LOC529800|TRYP8	___	0.0048	0.031355	1.29129	HR3 > LR3
Bt_8991_1_S1_at	FTSJ1	FtsJ homolog 1	0.0105	0.052637	1.29092	HR3 > LR3
Bt_9519_1_S1_at	SESN2	sestrin 2	0.0375	0.126014	1.29062	HR3 > LR3
Bt_18131_1_A1_at	CHML	choroideremia_like	0.0392	0.129851	1.29008	HR3 > LR3
Bt_17082_1_A1_at	TXNDC4|LOC441461|STX17|NR4A3	thioredoxin domain containing 4 |hypothetical gene supported by BC030123|syntaxin 17|nuclear receptor subfamily 4, group A, member 3	0.0389	0.129145	1.28953	HR3 > LR3
Bt_23870_1_S1_at	DERA	2_deoxyribose_5_phosphate aldolase homolog	0.0346	0.119393	1.28943	HR3 > LR3
Bt_9609_1_S1_a_at	TSTD1	F11 receptor	0.0453	0.144112	1.28758	HR3 > LR3
Bt_17417_1_A1_at	DNCI2	dynein, cytoplasmic, intermediate polypeptide 2	0.0436	0.140298	1.28567	HR3 > LR3
Bt_9667_1_A1_at	API5	API5_like 1	0.0401	0.132161	1.2843	HR3 > LR3
Bt_16395_1_A1_at	LOC505869	___	0.0454	0.144184	1.28358	HR3 > LR3
Bt_20085_2_S1_at	TPRT|ABI1	trans_prenyltransferase|abl_interactor 1	0.0385	0.128303	1.28301	HR3 > LR3
Bt_4096_1_S1_at	NOL7	nucleolar protein 7, 27kDa	0.0277	0.10227	1.28279	HR3 > LR3
Bt_17015_1_A1_at	FLJ36031	hypothetical protein FLJ36031	0.0497	0.153345	1.28209	HR3 > LR3
Bt_18577_2_A1_at	GNA14|GNAQ	guanine nucleotide binding protein, alpha 14|guanine nucleotide binding protein, q polypeptide	0.0322	0.113408	1.28009	HR3 > LR3
Bt_13869_1_A1_at	TRIM25	tripartite motif_containing 25	0.033	0.115467	1.27807	HR3 > LR3
Bt_2025_1_A1_at	COL22A1	collagen, type XXII, alpha 1	0.0271	0.100819	1.2762	HR3 > LR3
Bt_25244_1_A1_at	ZNF41	zinc finger protein 41	0.0353	0.120945	1.27594	HR3 > LR3
Bt_401_2_S1_at	DBI	diazepam binding inhibitor	0.0256	0.097007	1.27586	HR3 > LR3
Bt_17445_1_A1_at	SLC2A3P1	solute carrier family 2, member 3 pseudogene 1	0.0441	0.141195	1.27312	HR3 > LR3
Bt_11628_1_A1_at	MGC143451	___	0.0213	0.085501	1.27262	HR3 > LR3
Bt_22656_1_A1_at	HOOK1	hook homolog 1	0.0366	0.123847	1.27244	HR3 > LR3
Bt_15882_3_S1_at	SRI	a disintegrin and metalloproteinase domain 22|sorcin	0.0456	0.144601	1.27153	HR3 > LR3
Bt_18289_1_A1_at	LOC522203	___	0.0373	0.125487	1.27036	HR3 > LR3
Bt_16176_1_A1_at	SMS2	NOT_AVAILABLE	0.043	0.138836	1.26785	HR3 > LR3
Bt_11545_1_A1_at	LOC509426	___	0.045	0.143256	1.26701	HR3 > LR3
Bt_22434_1_S1_at	LOC789229	___	0.018	0.076124	1.26644	HR3 > LR3
Bt_10006_3_A1_at	FAM45A	family with sequence similarity 45, member B	0.0266	0.099372	1.26136	HR3 > LR3
Bt_19430_1_A1_at	___	___	0.0498	0.153525	1.26126	HR3 > LR3
Bt_18365_2_S1_at	LOC147991	hypothetical protein LOC147991	0.0248	0.094944	1.25989	HR3 > LR3
Bt_1023_1_A1_at	PDCL	phosducin_like	0.014	0.063821	1.25864	HR3 > LR3
Bt_13465_1_S1_at	COMMD6	COMM domain containing 6	0.0414	0.135076	1.25789	HR3 > LR3
Bt_28826_1_A1_at	OIP5	Opa interacting protein 5	0.0429	0.138661	1.25746	HR3 > LR3
Bt_13249_1_A1_at	SCD5	stearoyl_CoA desaturase 4	0.0094	0.048979	1.25676	HR3 > LR3
Bt_612_1_S1_at	GSR	glutathione reductase	0.0019	0.017611	1.25633	HR3 > LR3
Bt_29540_1_S1_at	RSRC1	BM_011 protein	0.009	0.047422	1.25604	HR3 > LR3
Bt_4704_1_S1_at	NDUFA5	NADH dehydrogenase 1 alpha subcomplex, 5, 13kDa	0.0257	0.097221	1.25414	HR3 > LR3
Bt_24708_1_S1_at	FLJ22269	hypothetical protein FLJ22269	0.0068	0.039442	1.25126	HR3 > LR3
Bt_15385_2_A1_at	MSRA	methionine sulfoxide reductase A	0.0273	0.101398	1.25113	HR3 > LR3
Bt_14007_3_A1_at	RBM26	chromosome 13 open reading frame 10	0.0411	0.134366	1.25088	HR3 > LR3
Bt_10823_1_A1_s_at	HYLS1	hypothetical protein FLJ32915	0.0327	0.114836	1.24957	HR3 > LR3
Bt_24307_1_A1_at	RAPH1	Ras association and pleckstrin homology domains 1	0.0253	0.096208	1.24919	HR3 > LR3
Bt_16447_1_A1_at	MYO9A	v_akt murine thymoma viral oncogene homolog 1|adenylosuccinate synthase like 1|hypothetical gene supported by AK131040|chromosome 14 open reading frame 151|chromosome 14 open reading frame 173|CD27_binding protein	0.0425	0.137608	1.24784	HR3 > LR3
Bt_16281_1_A1_at	LOC618459	___	0.0497	0.153297	1.24135	HR3 > LR3
Bt_24412_1_S1_at	BCLAF1	BCL2_associated transcription factor 1	0.0363	0.123197	1.23952	HR3 > LR3
Bt_19068_1_A1_at	C26H10ORF4	chromosome 10 open reading frame 4	0.0193	0.079888	1.23371	HR3 > LR3
Bt_15675_1_S1_at	ADAMTS4	a disintegrin_like and metalloprotease with thrombospondin type 1 motif, 4	0.0452	0.143664	1.23224	HR3 > LR3
Bt_18036_1_A1_at	CFLAR	CASP8 and FADD_like apoptosis regulator	0.0377	0.126567	1.23199	HR3 > LR3
Bt_28416_1_A1_at	WHSC1	Wolf_Hirschhorn syndrome candidate 1	0.0489	0.151639	1.23185	HR3 > LR3
Bt_17095_2_A1_at	FPGT	fucose_1_phosphate guanylyltransferase	0.0432	0.139306	1.23044	HR3 > LR3
Bt_18353_1_A1_at	FZD3	frizzled homolog 3	0.0388	0.128983	1.22589	HR3 > LR3
Bt_15939_1_A1_at	SPATA13|MGC48915	spermatogenesis associated 13|hypothetical protein MGC48915	0.0436	0.14015	1.22583	HR3 > LR3
Bt_11864_1_A1_at	NEDD4	neural precursor cell expressed, developmentally down_regulated 4	0.0309	0.110148	1.22533	HR3 > LR3
Bt_17387_1_A1_at	MAML2|FLJ23518	mastermind_like 2 |hypothetical protein FLJ23518	0.0182	0.07659	1.22481	HR3 > LR3
Bt_6298_1_S1_at	GPR125	G protein_coupled receptor 125	0.0474	0.148184	1.22447	HR3 > LR3
Bt_6530_1_S1_at	MRPL33	mitochondrial ribosomal protein L33	0.0127	0.05975	1.22419	HR3 > LR3
Bt_24200_1_S1_at	FAM122B	hypothetical protein FLJ10747	0.0285	0.104349	1.22385	HR3 > LR3
Bt_20569_2_S1_at	ZNF507	zinc finger protein 507	0.0475	0.148404	1.22093	HR3 > LR3
Bt_24072_1_A1_at	___	___	0.0481	0.149736	1.22049	HR3 > LR3
Bt_19060_1_A1_at	SLC23A3	solute carrier family 23, member 3|hypothetical protein FLJ12610	0.0396	0.130756	1.22022	HR3 > LR3
Bt_20558_1_A1_at	SURF2	surfeit 2	0.0465	0.146451	1.21928	HR3 > LR3
Bt_3777_1_S1_at	PDCD5	programmed cell death 5	0.0477	0.148844	1.21436	HR3 > LR3
Bt_29012_1_A1_at	LOC504257|MGC127998	___	0.0297	0.107175	1.21297	HR3 > LR3
Bt_17577_1_A1_at	MGC143321	___	0.0438	0.140661	1.21212	HR3 > LR3
Bt_13989_1_A1_at	CAV2	caveolin 2	0.0443	0.141705	1.20869	HR3 > LR3
Bt_7623_1_S1_at	LOC787840	___	0.0498	0.153574	1.20783	HR3 > LR3
Bt_4260_1_S1_at	SMG5	Est1p_like protein B	0.0428	0.138336	1.20669	HR3 > LR3
Bt_18123_1_A1_at	GORAB	NTKL_binding protein 1	0.0021	0.018772	1.20369	HR3 > LR3
Bt_9676_1_S1_a_at	LOC617407	helicase/primase complex protein	0.0036	0.025986	1.20303	HR3 > LR3
Bt_5529_2_S1_a_at	MKKS	McKusick_Kaufman syndrome	0.0111	0.054637	1.20232	HR3 > LR3
Bt_6300_1_S1_a_at	SEC61G	Sec61 gamma subunit	0.0487	0.151172	1.19738	HR3 > LR3
Bt_11022_1_S1_at	MAPKAPK2	mitogen_activated protein kinase_activated protein kinase 2	0.0058	0.035732	1.19635	HR3 > LR3
Bt_16132_2_S1_a_at	TCEB1	transcription elongation factor B, polypeptide 1	0.0239	0.092496	1.19097	HR3 > LR3
Bt_8521_1_A1_at	LMAN1	lectin, mannose_binding, 1	0.0436	0.140283	1.18936	HR3 > LR3
Bt_13847_1_S1_at	C14orf153	chromosome 14 open reading frame 153	0.0321	0.113362	1.18595	HR3 > LR3
Bt_56_1_S1_at	NDUFS6	NADH dehydrogenase Fe_S protein 6, 13kDa	0.0195	0.080456	1.184	HR3 > LR3
Bt_21910_1_S1_at	THAP4	THAP domain containing 4	0.0329	0.115168	1.1794	HR3 > LR3
Bt_25262_1_A1_at	DDX46	DEAD box polypeptide 46	0.0196	0.080625	1.17648	HR3 > LR3
Bt_16164_2_A1_at	SYBL1	synaptobrevin_like 1	0.002	0.018181	1.17023	HR3 > LR3
Bt_29899_2_S1_at	RBM15B	RNA binding motif protein 15B	0.0413	0.134772	1.16841	HR3 > LR3
Bt_20449_1_S1_at	C20orf45	chromosome 20 open reading frame 45	0.0467	0.146931	1.16593	HR3 > LR3
Bt_23068_1_S1_at	RRP7A	CGI_96 protein|NOT_AVAILABLE	0.018	0.075927	1.16261	HR3 > LR3
Bt_68_1_S1_at	NDUFB1	NADH dehydrogenase 1 beta subcomplex, 1, 7kDa	0.0415	0.135383	1.16118	HR3 > LR3
Bt_6099_1_S1_at	TUBGCP6	tubulin, gamma complex associated protein 6	0.0072	0.04103	1.15978	HR3 > LR3
Bt_1803_1_S1_at	___	___	0.008	0.044045	1.15675	HR3 > LR3
Bt_16428_1_S1_at	___	___	0.0063	0.037685	1.15346	HR3 > LR3
Bt_6585_1_S1_at	CSPG5	SWI/SNF related, matrix associated, actin dependent regulator of chromatin, subfamily c, member 1	0.0226	0.089278	1.15273	HR3 > LR3
Bt_26618_1_S1_at	FLJ38991|OXAL2	hypothetical protein FLJ38991|NOT_AVAILABLE	0.0486	0.150874	1.15081	HR3 > LR3
Bt_28423_1_S1_at	TBC1D30	KIAA0984 protein	0.039	0.12944	1.14896	HR3 > LR3
Bt_4203_1_S1_at	ATP5J2	ATP synthase, H+ transporting, mitochondrial F0 complex, subunit f, isoform 2	0.0366	0.123923	1.14879	HR3 > LR3
Bt_5709_1_S1_at	FGFR1OP2	FGFR1 oncogene partner 2	0.0234	0.091236	1.1475	HR3 > LR3
Bt_11802_1_S1_at	MGC127989	___	0.0056	0.034782	1.14665	HR3 > LR3
Bt_10058_1_S1_at	C21H14ORF129	chromosome 14 open reading frame 129	0.0449	0.142913	1.12845	HR3 > LR3
Bt_20306_1_S1_at	MTRF1L	mitochondrial translational release factor 1_like	0.049	0.15174	1.12483	HR3 > LR3
Bt_1048_2_S1_at	FLJ22624	FLJ22624 protein	0.0055	0.034412	1.12341	HR3 > LR3
Bt_29013_1_A1_at	RNF170	ring finger protein 170	0.0173	0.074	1.12234	HR3 > LR3
Bt_15817_2_S1_a_at	ISCA2	HESB like domain containing 1	0.0367	0.12414	1.11313	HR3 > LR3
*FDR according to Benjamini and Hochberg, 1995
