# Supplementary material for: Gene Expression and DNA-Methylation of Bovine Pretransfer Endometrium Depending on Its Receptivity after In Vitro-Produced Embryo Transfer
Source: PLoS One. 2012 Aug 27;7(8):e42402. doi: 10.1371/journal.pone.0042402 (PMC3428322; doi:10.1371/journal.pone.0042402)
Supplement: Table S2 — List of transcripts with different abundance in the HR and LR groups at day 7 of the estrous cycle. (XLS) [file pone.0042402.s004.xls]

## Sheet: Tabelle1
Supplementary table 2
List of transcripts with different abundance in the HR and LR groups at day 7 of the estrous cycle.
Probe_Set_ID	Gene Symbol	DESCRIPTION	p-Value	Adjusted p-Value*	Fold change	direction of changes of abundance
Bt_17564_1_S1_at	RNF165	ring finger protein 165	0.0186	0.077646	58.9315	HR7 > LR7
Bt_7346_1_S1_at	KRT13	keratin 13	1e-05	0.001474	8.37607	HR7 > LR7
Bt_13162_1_S1_at	KRT5	keratin 5	0.0025	0.020896	5.29915	HR7 > LR7
Bt_22801_1_S1_at	KRT13	keratin 13	1e-05	0.003067	4.5659	HR7 > LR7
Bt_24854_1_A1_at	PADI1	peptidyl arginine deiminase, type VI	0.0106	0.052963	3.9794	HR7 > LR7
Bt_27968_1_S1_at	COL17A1	collagen, type XVII, alpha 1	1e-05	0.000648	3.34417	HR7 > LR7
Bt_19845_2_A1_at	F13A1	coagulation factor XIII, A1 polypeptide	0.0083	0.045083	2.81127	HR7 > LR7
Bt_14367_1_A1_at	UGT2A3	hypothetical protein FLJ21934	0.0005	0.007921	2.78696	HR7 > LR7
Bt_23516_1_S1_at	AQP3	aquaporin 3	0.0024	0.020427	2.58872	HR7 > LR7
Bt_8544_1_S1_at	CD69	CD69 antigen	0.0117	0.056623	2.56565	HR7 > LR7
Bt_9675_1_S1_at	KAL1	Kallmann syndrome 1 sequence	0.0014	0.014745	2.54072	HR7 > LR7
Bt_19845_1_S1_at	F13A1	coagulation factor XIII, A1 polypeptide	0.005	0.032469	2.48699	HR7 > LR7
Bt_16201_1_S1_at	S100A9	S100 calcium binding protein A9	0.0093	0.048536	2.35599	HR7 > LR7
Bt_4679_1_S1_at	FCGR2	Fc fragment of IgG, low affinity IIa, receptor for	0.0003	0.005749	2.29558	HR7 > LR7
Bt_15970_1_A1_at	CLCA2	chloride channel, calcium activated, family member 2	0.0311	0.110717	2.23987	HR7 > LR7
Bt_499_1_S1_a_at	PRLR	prolactin receptor	0.0228	0.089719	2.22888	HR7 > LR7
Bt_9360_1_S1_at	S100A8	S100 calcium binding protein A8	0.0211	0.084841	2.21891	HR7 > LR7
Bt_27333_1_S1_at	KRT17	keratin 17	0.0027	0.022021	2.16243	HR7 > LR7
Bt_27910_1_S1_at	C20orf54	chromosome 20 open reading frame 54	0.0218	0.087027	2.16196	HR7 > LR7
Bt_23514_1_S1_at	A2M	alpha_2_macroglobulin	0.0321	0.113267	2.14846	HR7 > LR7
Bt_12765_1_S1_at	RDH10	retinol dehydrogenase 10	0.0002	0.005391	2.10831	HR7 > LR7
Bt_357_1_S1_at	S100A12	S100 calcium binding protein A12	0.0276	0.102153	2.0752	HR7 > LR7
Bt_25812_1_A1_at	GPR109B	G protein_coupled receptor 109B	0.036	0.122625	2.07186	HR7 > LR7
Bt_16720_1_A1_at	CYP4B1	cytochrome P450, family 4, subfamily B, polypeptide 1	0.0086	0.045986	2.06337	HR7 > LR7
Bt_25960_1_A1_at	GABRP	___	0.0008	0.010807	2.05973	HR7 > LR7
Bt_13290_1_S1_at	MALL	BENE protein	0.0037	0.026867	2.04051	HR7 > LR7
Bt_4546_1_S1_at	HSD11B2	hydroxysteroid dehydrogenase 2	0.0021	0.019018	2.03555	HR7 > LR7
Bt_25009_1_S1_at	RDH10	retinol dehydrogenase 10	1e-05	0.003547	2.0112	HR7 > LR7
Bt_21471_1_S1_at	ABI3BP	ABI gene family, member 3 binding protein	0.0091	0.047783	1.99879	HR7 > LR7
Bt_2750_1_S1_at	TFAP2A	transcription factor AP_2 alpha	0.0197	0.080886	1.97199	HR7 > LR7
Bt_9779_1_S1_at	ISG12(B)	family with sequence similarity 14, member A	0.0414	0.1352	1.95388	HR7 > LR7
Bt_15623_1_S1_at	DST	dystonin	0.001	0.011761	1.93636	HR7 > LR7
Bt_23418_1_S1_at	FN1	fibronectin 1	0.0142	0.064381	1.92733	HR7 > LR7
Bt_12010_1_S1_at	ADAMTS1	a disintegrin_like and metalloprotease with thrombospondin type 1 motif, 1	0.0016	0.01594	1.88402	HR7 > LR7
Bt_17819_2_A1_at	SCNN1G	sodium channel, nonvoltage_gated 1, gamma	0.0258	0.097341	1.86776	HR7 > LR7
Bt_16453_1_A1_at	SLC6A14	solute carrier family 6, member 14	0.001	0.012363	1.86773	HR7 > LR7
Bt_19195_1_A1_at	F13A1	coagulation factor XIII, A1 polypeptide	0.0515	0.156998	1.81915	HR7 > LR7
Bt_2047_1_S1_at	ADM	adrenomedullin	0.004	0.027833	1.80303	HR7 > LR7
Bt_9958_1_S1_at	IGFBP6	insulin_like growth factor binding protein 6	0.0288	0.105128	1.80302	HR7 > LR7
Bt_25077_1_S1_at	SLK	STE20_like kinase	1e-05	0.001099	1.79719	HR7 > LR7
Bt_17819_1_S1_at	SCNN1G	sodium channel, nonvoltage_gated 1, gamma	0.011	0.054423	1.77258	HR7 > LR7
Bt_21116_1_S1_at	SELENBP1	selenium binding protein 1	0.0101	0.051353	1.75849	HR7 > LR7
Bt_15713_1_A1_at	PLEK	pleckstrin	0.0304	0.109122	1.75281	HR7 > LR7
Bt_9277_1_S1_at	PPFIBP2	PTPRF interacting protein, binding protein 2	0.0094	0.048923	1.75142	HR7 > LR7
Bt_19014_1_A1_at	NDUFS3	NADH dehydrogenase Fe_S protein 3, 30kDa	0.0109	0.054122	1.74268	HR7 > LR7
Bt_4482_1_S1_at	MSR1	macrophage scavenger receptor 1	0.0267	0.099797	1.73403	HR7 > LR7
Bt_9692_1_S1_at	BSP30C	chromosome 20 open reading frame 70	0.0178	0.075619	1.72464	HR7 > LR7
Bt_25511_1_A1_at	RAD51L1	RAD51_like 1	0.0141	0.064184	1.69963	HR7 > LR7
Bt_20286_1_S1_at	PDE4B	phosphodiesterase 4B, cAMP_specific	0.036	0.122688	1.6978	HR7 > LR7
Bt_2092_1_S1_at	ITGA7	integrin, alpha 7	0.0332	0.115955	1.69314	HR7 > LR7
Bt_9723_1_S1_at	ZNF185	zinc finger protein 185	0.0019	0.017512	1.67409	HR7 > LR7
Bt_22614_2_S1_at	___	___	0.0474	0.148277	1.66015	HR7 > LR7
Bt_26135_1_A1_at	KCNAB1	potassium voltage_gated channel, shaker_related subfamily, beta member 1	0.0137	0.063022	1.65484	HR7 > LR7
Bt_13892_1_S1_at	RSNL2	restin_like 2	0.0043	0.029299	1.65301	HR7 > LR7
Bt_11586_1_S1_at	PYCARD	PYD and CARD domain containing	0.0148	0.06645	1.6424	HR7 > LR7
Bt_13250_1_S1_at	LYPD3	GPI_anchored metastasis_associated protein homolog	0.0036	0.026067	1.6414	HR7 > LR7
Bt_1613_1_S1_at	HTRA1	protease, serine, 11	0.0277	0.102398	1.61635	HR7 > LR7
Bt_18952_1_A1_at	LOC504309	___	0.0366	0.123891	1.61453	HR7 > LR7
Bt_15492_1_A1_at	___	___	0.0182	0.076589	1.60535	HR7 > LR7
Bt_27605_1_A1_at	KCNJ15	potassium inwardly_rectifying channel, subfamily J, member 15	0.0227	0.089399	1.60511	HR7 > LR7
Bt_16201_2_A1_at	S100A9	S100 calcium binding protein A9	0.0266	0.099504	1.59741	HR7 > LR7
Bt_24348_1_A1_at	EPHA4	EPH receptor A4	0.0169	0.072781	1.59437	HR7 > LR7
Bt_24887_1_S1_at	ELF5	E74_like factor 5	0.0333	0.116229	1.5924	HR7 > LR7
Bt_13821_1_S1_at	AK3L1	adenylate kinase 3	0.0354	0.121286	1.57319	HR7 > LR7
Bt_3435_1_A1_at	FIBIN	similar to RIKEN cDNA 1110018M03	0.0438	0.140705	1.54849	HR7 > LR7
Bt_27135_1_A1_at	SFXN4|PRDX3|GRK5	sideroflexin 4|peroxiredoxin 3|G protein_coupled receptor kinase 5	0.0287	0.104881	1.54544	HR7 > LR7
Bt_13974_1_A1_at	BANK1	B_cell scaffold protein with ankyrin repeats 1	0.0255	0.096595	1.54028	HR7 > LR7
Bt_234_1_S1_at	IL18	interleukin 18	0.038	0.12716	1.53434	HR7 > LR7
Bt_8795_1_S1_at	DYSF	dysferlin, limb girdle muscular dystrophy 2B	0.0006	0.008996	1.53205	HR7 > LR7
Bt_7871_1_S1_at	PDLIM2	PDZ and LIM domain 2	0.0052	0.033102	1.52976	HR7 > LR7
Bt_10136_1_S1_at	FAT2	FAT tumor suppressor homolog 2	0.0327	0.114757	1.52902	HR7 > LR7
Bt_22257_1_S1_at	ASGR1	asialoglycoprotein receptor 1	0.0349	0.119927	1.51645	HR7 > LR7
Bt_19978_1_A1_at	RUNX2	runt_related transcription factor 2	0.0488	0.151469	1.51587	HR7 > LR7
Bt_11211_1_S1_at	SLC5A1	solute carrier family 5, member 1	0.0094	0.049042	1.51449	HR7 > LR7
Bt_4060_1_S1_at	MAL	mal, T_cell differentiation protein	0.0511	0.156201	1.50989	HR7 > LR7
Bt_28695_2_A1_at	FRMD6	chromosome 14 open reading frame 31	0.0127	0.059835	1.5028	HR7 > LR7
Bt_12819_1_S1_at	ELF5	E74_like factor 5	0.0549	0.163829	1.50055	HR7 > LR7
Bt_29580_1_S1_at	KCNJ15	potassium inwardly_rectifying channel, subfamily J, member 15	0.0341	0.11798	1.50028	HR7 > LR7
Bt_29099_1_S1_at	CD80	CD80 antigen	0.0252	0.096053	1.49462	HR7 > LR7
Bt_15895_1_A1_at	DKFZP564D172	hypothetical protein DKFZp564D172	0.0089	0.047189	1.49396	HR7 > LR7
Bt_20027_1_S1_at	BMF	Bcl2 modifying factor	0.0357	0.121831	1.49388	HR7 > LR7
Bt_2230_1_S2_at	CAV1	caveolin 1, caveolae protein, 22kDa	0.015	0.067017	1.48989	HR7 > LR7
Bt_24258_1_S1_at	MAN1A1	mannosidase, alpha, class 1A, member 1	0.0468	0.147007	1.48545	HR7 > LR7
Bt_11230_1_S1_at	AGPAT9	hypothetical protein MGC11324	0.011	0.054291	1.48409	HR7 > LR7
Bt_21102_1_S1_at	DKFZP564O0823	DKFZP564O0823 protein	0.0036	0.026028	1.4838	HR7 > LR7
Bt_9807_1_S1_at	GPNMB	glycoprotein nmb	0.0478	0.149189	1.48361	HR7 > LR7
Bt_23667_1_S1_at	LPAR6	purinergic receptor P2Y, G_protein coupled, 5	0.0046	0.030736	1.4815	HR7 > LR7
Bt_29351_1_A1_at	PRSS22	protease, serine, 22	0.0476	0.148634	1.4815	HR7 > LR7
Bt_25023_1_A1_at	CLEC6A	C_type lectin, superfamily member 10	0.029	0.105567	1.47077	HR7 > LR7
Bt_14665_1_A1_at	BNIPL	BCL2/adenovirus E1B 19kD interacting protein like	0.0078	0.04336	1.47057	HR7 > LR7
Bt_6987_1_S1_at	B4GALT5	UDP_Gal:betaGlcNAc beta 1,4_ galactosyltransferase, polypeptide 5	0.0471	0.147535	1.46961	HR7 > LR7
Bt_3980_1_S1_at	SCIN	scinderin	0.0009	0.011268	1.4687	HR7 > LR7
Bt_20308_1_S1_at	BACH2	BTB and CNC homology 1, basic leucine zipper transcription factor 2	0.0495	0.152828	1.46815	HR7 > LR7
Bt_5098_1_S1_at	PTPN13	protein tyrosine phosphatase, non_receptor type 13	0.0005	0.008195	1.46812	HR7 > LR7
Bt_22063_1_A1_at	BAAT	bile acid Coenzyme A: amino acid N_acyltransferase	0.0047	0.030889	1.46044	HR7 > LR7
Bt_7190_1_S1_at	CYP11A1	cytochrome P450, family 11, subfamily A, polypeptide 1	0.0477	0.148844	1.45881	HR7 > LR7
Bt_22664_1_A1_at	LRIG3	leucine_rich repeats and immunoglobulin_like domains 3	0.036	0.122508	1.45303	HR7 > LR7
Bt_7353_1_S1_at	SLC46A1	similar to RIKEN cDNA 1110002C08 gene	0.0173	0.07391	1.45061	HR7 > LR7
Bt_29680_1_A1_x_at	DMBT1	deleted in malignant brain tumors 1	0.0445	0.142127	1.4504	HR7 > LR7
Bt_16206_1_A1_at	ZMYM6	zinc finger protein 258	0.004	0.028232	1.44664	HR7 > LR7
Bt_9728_2_A1_at	ATP1B3	ATPase, Na+/K+ transporting, beta 3 polypeptide	0.0077	0.042942	1.44558	HR7 > LR7
Bt_28695_1_S1_at	FRMD6	chromosome 14 open reading frame 31	0.0084	0.04531	1.44494	HR7 > LR7
Bt_5732_2_A1_at	SESN3|KIAA0830	sestrin 3|KIAA0830 protein	0.0325	0.114293	1.44406	HR7 > LR7
Bt_10496_1_A1_at	RGS10|GRK5	regulator of G_protein signalling 10|G protein_coupled receptor kinase 5	0.0056	0.034865	1.44217	HR7 > LR7
Bt_11109_1_S1_at	MIR221	___	0.0113	0.055268	1.44022	HR7 > LR7
Bt_12147_1_S1_at	SERPINB5	serine proteinase inhibitor, clade B, member 5	0.0388	0.128983	1.43286	HR7 > LR7
Bt_4263_1_S1_at	GRK5	G protein_coupled receptor kinase 5	0.0024	0.020329	1.43256	HR7 > LR7
Bt_4211_1_S1_at	ATP6V1B1	ATPase, H+ transporting, lysosomal 56/58kDa, V1 subunit B, isoform 1	0.0022	0.019236	1.43167	HR7 > LR7
Bt_8479_1_A1_at	NOS2	nitric oxide synthase 2A	0.051	0.156063	1.43066	HR7 > LR7
Bt_9784_1_S1_at	C6orf143	chromosome 6 open reading frame 143	0.0078	0.043434	1.4304	HR7 > LR7
Bt_17797_1_A1_at	KCNQ5	potassium voltage_gated channel, KQT_like subfamily, member 5	0.0274	0.101755	1.42991	HR7 > LR7
Bt_26691_1_S1_a_at	TNFSF13	tumor necrosis factor superfamily, member 13	0.0003	0.005761	1.42885	HR7 > LR7
Bt_29770_1_A1_at	DDX53	DEAD box polypeptide 53	0.0119	0.057247	1.42682	HR7 > LR7
Bt_12906_1_S1_at	GSN	gelsolin	0.0006	0.008769	1.42505	HR7 > LR7
Bt_5732_1_S1_at	SESN3|KIAA0830	sestrin 3|KIAA0830 protein	0.0218	0.086928	1.42074	HR7 > LR7
Bt_10283_1_S1_at	CPPED1	hypothetical protein FLJ11151	0.0233	0.091069	1.42015	HR7 > LR7
Bt_22349_2_S1_at	GNG2	guanine nucleotide binding protein, gamma 2	0.039	0.129512	1.41974	HR7 > LR7
Bt_22063_2_S1_at	BAAT	bile acid Coenzyme A: amino acid N_acyltransferase	0.0314	0.111574	1.4194	HR7 > LR7
Bt_12589_1_S1_at	LAMA3	laminin, alpha 3	0.0104	0.052435	1.41812	HR7 > LR7
Bt_28313_1_S1_at	APOL3	apolipoprotein L, 2	0.0052	0.032987	1.41584	HR7 > LR7
Bt_27441_1_S1_at	SARG	specifically androgen_regulated protein	0.0276	0.102176	1.41528	HR7 > LR7
Bt_1694_1_S1_at	TACSTD2	tumor_associated calcium signal transducer 2	0.0068	0.039519	1.4148	HR7 > LR7
Bt_16460_1_A1_at	TEX9	testis expressed gene 9	0.0006	0.008769	1.41197	HR7 > LR7
Bt_12663_1_S1_at	KRT19	keratin 19	0.0194	0.080106	1.41086	HR7 > LR7
Bt_1537_1_S1_at	NDRG1	N_myc downstream regulated gene 1	0.0356	0.121641	1.41027	HR7 > LR7
Bt_18060_1_A1_at	___	___	0.0402	0.132292	1.40803	HR7 > LR7
Bt_6592_1_S1_at	CDH13	cadherin 13, H_cadherin	0.0042	0.02902	1.40567	HR7 > LR7
Bt_27850_1_S1_at	FLJ10665	hypothetical protein FLJ10665	0.0011	0.013066	1.39669	HR7 > LR7
Bt_8441_1_A1_at	STBD1	genethonin 1	0.0381	0.127318	1.39551	HR7 > LR7
Bt_27332_1_A1_at	GPC6	glypican 6	0.0314	0.111565	1.39418	HR7 > LR7
Bt_13603_1_S1_at	FGFR3	fibroblast growth factor receptor 3	0.01	0.051136	1.39135	HR7 > LR7
Bt_22050_1_S1_at	HCK	hemopoietic cell kinase	0.0347	0.119507	1.38931	HR7 > LR7
Bt_9549_1_S1_at	HOPX	homeodomain_only protein	0.0418	0.136149	1.38735	HR7 > LR7
Bt_15658_1_S1_at	FOXQ1	forkhead box Q1	0.0056	0.034891	1.3872	HR7 > LR7
Bt_17200_1_A1_at	C7H5orf32	___	0.0392	0.129959	1.38505	HR7 > LR7
Bt_9412_1_S1_at	COL14A1	collagen, type XIV, alpha 1	0.0023	0.019744	1.38365	HR7 > LR7
Bt_20719_1_A1_at	CD3Z	CD3Z antigen, zeta polypeptide	0.0451	0.14354	1.38181	HR7 > LR7
Bt_28208_1_S1_at	FBP2	fructose_1,6_bisphosphatase 2	0.0181	0.076414	1.37718	HR7 > LR7
Bt_19626_1_A1_at	LAMA1	laminin, alpha 1	0.0265	0.099313	1.3738	HR7 > LR7
Bt_25853_1_A1_at	___	___	0.0114	0.055587	1.36775	HR7 > LR7
Bt_15886_1_S1_at	ACSL5	acyl_CoA synthetase long_chain family member 5	0.0247	0.094562	1.36611	HR7 > LR7
Bt_28475_1_A1_at	BTN3A2	___	0.0337	0.117112	1.3655	HR7 > LR7
Bt_10884_2_S1_at	CDK6	cyclin_dependent kinase 6	0.0277	0.102418	1.36134	HR7 > LR7
Bt_16018_1_S2_at	CASP4	caspase 4, apoptosis_related cysteine protease	0.0492	0.152315	1.36058	HR7 > LR7
Bt_4738_1_S2_at	CAST	calpastatin	0.0419	0.136351	1.35791	HR7 > LR7
Bt_3478_1_A1_s_at	CAV1	caveolin 1, caveolae protein, 22kDa	0.0026	0.021576	1.35651	HR7 > LR7
Bt_20276_1_S1_at	MBOAT1	O_acyltransferase domain containing 1	0.0103	0.052133	1.35331	HR7 > LR7
Bt_26014_1_A1_at	TMEM117	hypothetical protein DKFZp434K2435	0.0094	0.048909	1.35314	HR7 > LR7
Bt_29881_1_S1_at	CALCB	calcitonin_related polypeptide, beta	0.0175	0.074436	1.35128	HR7 > LR7
Bt_8945_1_S1_at	TLR2	toll_like receptor 2	0.0274	0.101572	1.34944	HR7 > LR7
Bt_9957_1_S1_a_at	SFN	stratifin	0.0045	0.030021	1.3494	HR7 > LR7
Bt_23964_1_S1_at	MED24	thyroid hormone receptor associated protein 4	0.0105	0.052761	1.34772	HR7 > LR7
Bt_24898_1_S1_at	OBFC2A	hypothetical protein FLJ22833	0.0267	0.099605	1.34644	HR7 > LR7
Bt_21079_1_A1_at	SLC35F2	solute carrier family 35, member F2	0.0153	0.067994	1.34551	HR7 > LR7
Bt_5508_1_S1_at	IFNAR2	interferon receptor 2	0.0496	0.153192	1.3454	HR7 > LR7
Bt_11093_1_S1_at	EML4	echinoderm microtubule associated protein like 4	0.0083	0.04504	1.34432	HR7 > LR7
Bt_24456_1_S1_at	AIPL1|PITPNM3|FLJ10156	aryl hydrocarbon receptor interacting protein_like 1|PITPNM family member 3|hypothetical protein FLJ10156	0.0537	0.161434	1.34424	HR7 > LR7
Bt_19072_1_A1_at	CTSC	cathepsin C	0.0377	0.126493	1.34343	HR7 > LR7
Bt_25147_1_A1_at	LOC508431	___	0.0248	0.094939	1.34271	HR7 > LR7
Bt_12567_1_A1_at	HRASLS	HRAS_like suppressor	0.0422	0.137021	1.34153	HR7 > LR7
Bt_26236_1_A1_at	EML4	echinoderm microtubule associated protein like 4	0.02	0.08179	1.33998	HR7 > LR7
Bt_26061_1_A1_at	STXBP5	syntaxin binding protein 5	0.0087	0.046351	1.33913	HR7 > LR7
Bt_2415_2_S1_at	ID2	inhibitor of DNA binding 2, dominant negative helix_loop_helix protein	0.023	0.090085	1.3385	HR7 > LR7
Bt_28276_1_S1_at	TMEM54	beta_casein_like protein	0.0054	0.034159	1.33848	HR7 > LR7
Bt_272_1_S1_at	PIM1	pim_1 oncogene	0.0167	0.072163	1.33627	HR7 > LR7
Bt_9728_1_S1_at	ATP1B3	ATPase, Na+/K+ transporting, beta 3 polypeptide	0.0089	0.047181	1.33252	HR7 > LR7
Bt_10554_1_A1_at	___	___	0.0177	0.075152	1.33248	HR7 > LR7
Bt_25332_1_A1_at	NR4A2	nuclear receptor subfamily 4, group A, member 2	0.0307	0.109667	1.33159	HR7 > LR7
Bt_16032_1_S1_at	ANXA1	annexin A1	0.0269	0.100271	1.32857	HR7 > LR7
Bt_23624_1_S1_at	PTGR1	leukotriene B4 12_hydroxydehydrogenase	0.0333	0.116064	1.32782	HR7 > LR7
Bt_14223_1_A1_at	NEDD4	neural precursor cell expressed, developmentally down_regulated 4	0.0116	0.056085	1.32769	HR7 > LR7
Bt_8441_2_S1_at	STBD1	genethonin 1	0.0296	0.107156	1.32646	HR7 > LR7
Bt_24072_1_A1_at	___	___	0.0113	0.055282	1.32282	HR7 > LR7
Bt_2687_1_A1_at	IK	IK cytokine, down_regulator of HLA II	0.044	0.140904	1.32013	HR7 > LR7
Bt_15675_1_S1_at	ADAMTS4	a disintegrin_like and metalloprotease with thrombospondin type 1 motif, 4	0.014	0.063963	1.31736	HR7 > LR7
Bt_27087_1_A1_at	TMEM156	hypothetical protein FLJ23235	0.0356	0.121659	1.31617	HR7 > LR7
Bt_29191_1_A1_at	QRSL1|AIM1|RTN4IP1	glutaminyl_tRNA synthase _like 1|absent in melanoma 1|reticulon 4 interacting protein 1	0.015	0.067118	1.31616	HR7 > LR7
Bt_27243_1_A1_s_at	RAD54B	RAD54 homolog B	0.0186	0.07776	1.31527	HR7 > LR7
Bt_2641_1_S1_at	RAB27A	RAB27A, member RAS oncogene family	0.0373	0.125547	1.315	HR7 > LR7
Bt_13989_1_A1_at	CAV2	caveolin 2	0.0092	0.048325	1.31162	HR7 > LR7
Bt_26040_1_A1_at	CA5B	carbonic anhydrase VB, mitochondrial	0.0547	0.163325	1.30975	HR7 > LR7
Bt_13755_1_S1_at	FLJ42200	FLJ42200 protein	0.0536	0.161253	1.30965	HR7 > LR7
Bt_26398_1_A1_at	___	___	0.0364	0.123547	1.30869	HR7 > LR7
Bt_21868_2_S1_at	IGSF6	immunoglobulin superfamily, member 6	0.0346	0.119329	1.30601	HR7 > LR7
Bt_610_1_A1_at	CXCL2	chemokine ligand 2	0.0538	0.161448	1.30425	HR7 > LR7
Bt_19796_2_A1_at	B3GALT2	UDP_Gal:betaGlcNAc beta 1,3_galactosyltransferase, polypeptide 2	0.0257	0.097314	1.30281	HR7 > LR7
Bt_746_1_S1_at	PLP2	proteolipid protein 2	0.0148	0.06655	1.29961	HR7 > LR7
Bt_12142_1_S1_at	PHACTR2	phosphatase and actin regulator 2	0.0223	0.088253	1.29844	HR7 > LR7
Bt_28509_1_S1_at	LCHN	LCHN protein	0.0115	0.055965	1.29744	HR7 > LR7
Bt_19453_1_A1_at	___	___	0.0478	0.1492	1.29545	HR7 > LR7
Bt_27933_1_A1_at	PLXDC2	plexin domain containing 2	0.0471	0.147704	1.29417	HR7 > LR7
Bt_25540_1_S1_at	C9orf38|GLDC|UHRF2	chromosome 9 open reading frame 38|glycine dehydrogenase |ubiquitin_like, containing PHD and RING finger domains, 2	0.0292	0.106081	1.29398	HR7 > LR7
Bt_19377_1_A1_at	___	___	0.0406	0.133366	1.29274	HR7 > LR7
Bt_18532_1_A1_at	PLEKHH2	pleckstrin homology domain containing, family H member 2	0.03	0.108086	1.29179	HR7 > LR7
Bt_4856_1_S2_at	IL1B	interleukin 1, beta	0.0426	0.137983	1.29095	HR7 > LR7
Bt_28554_1_S1_at	SIAT6|JMJD2A	sialyltransferase 6 |jumonji domain containing 2A	0.0257	0.097175	1.29071	HR7 > LR7
Bt_14203_1_A1_at	LOC529657	___	0.0423	0.137261	1.29064	HR7 > LR7
Bt_7629_1_S1_at	SERPINB1	serine proteinase inhibitor, clade B, member 1	0.0474	0.148255	1.28978	HR7 > LR7
Bt_28909_1_A1_at	CYTSB	___	0.0027	0.021999	1.28911	HR7 > LR7
Bt_2815_1_S1_at	LXN	latexin	0.0515	0.156998	1.28879	HR7 > LR7
Bt_5351_2_A1_x_at	BGN	biglycan	0.0163	0.071056	1.28759	HR7 > LR7
Bt_20613_1_A1_at	BCAR3	breast cancer anti_estrogen resistance 3	0.0499	0.153731	1.28708	HR7 > LR7
Bt_29579_1_A1_at	ABO	phospholipase A2, group III|phosphatidylinositol bisphosphate 5_phosphatase, A|selenoprotein M|smoothelin|hypothetical protein FLJ38628	0.0405	0.132957	1.28655	HR7 > LR7
Bt_26227_1_A1_at	UACA	uveal autoantigen with coiled_coil domains and ankyrin repeats	0.011	0.054344	1.28534	HR7 > LR7
Bt_6483_1_A1_at	MTSS1	metastasis suppressor 1	0.0318	0.112519	1.2836	HR7 > LR7
Bt_12811_1_S1_a_at	UACA	uveal autoantigen with coiled_coil domains and ankyrin repeats	0.0175	0.074516	1.28219	HR7 > LR7
Bt_26735_1_S1_at	SLC46A2	thymic stromal co_transporter	0.0493	0.152358	1.28005	HR7 > LR7
Bt_22433_1_A1_at	SLC22A5	solute carrier family 22, member 5	0.0462	0.145834	1.27953	HR7 > LR7
Bt_5174_1_S1_at	INPP1	inositol polyphosphate_1_phosphatase	0.0272	0.100977	1.27943	HR7 > LR7
Bt_9629_1_S1_at	ZFP36L1	zinc finger protein 36, C3H type_like 1	0.0448	0.142864	1.27696	HR7 > LR7
Bt_27489_1_A1_at	GGT6	hypothetical protein FLJ90165	0.0305	0.109281	1.27686	HR7 > LR7
Bt_4800_1_S1_at	FLJ13710	hypothetical protein FLJ13710	0.0413	0.134984	1.27412	HR7 > LR7
Bt_29889_1_S1_at	TLR1 /// TLR6	toll_like receptor 6	0.0009	0.01117	1.27334	HR7 > LR7
Bt_13273_1_S1_at	SOCS2	suppressor of cytokine signaling 2	0.0534	0.160597	1.27171	HR7 > LR7
Bt_16212_3_A1_at	ECHDC3	___	0.0433	0.139474	1.26854	HR7 > LR7
Bt_3730_1_S1_at	LMO4	LIM domain only 4	0.0398	0.131418	1.26822	HR7 > LR7
Bt_28945_1_A1_at	ARL4A	ADP_ribosylation factor_like 4A	0.0463	0.146203	1.26679	HR7 > LR7
Bt_15465_1_A1_at	___	___	0.0262	0.098397	1.26533	HR7 > LR7
Bt_6801_1_A1_at	ASB3|C2orf30	ankyrin repeat and SOCS box_containing 3|chromosome 2 open reading frame 30	0.047	0.147425	1.26471	HR7 > LR7
Bt_3049_1_A1_at	XRCC5	X_ray repair complementing defective repair in Chinese hamster cells 5	0.046	0.14553	1.26421	HR7 > LR7
Bt_18759_1_A1_at	___	___	0.022	0.087606	1.26221	HR7 > LR7
Bt_15840_1_A1_at	INPP5F	inositol polyphosphate_5_phosphatase F	0.0184	0.077212	1.26151	HR7 > LR7
Bt_18476_1_A1_a_at	IRF5	interferon regulatory factor 5	0.0484	0.150435	1.26056	HR7 > LR7
Bt_9995_2_S1_at	LYRM5	hypothetical protein LOC144363	0.0275	0.102032	1.25984	HR7 > LR7
Bt_22339_1_A1_at	TBXAS1	thromboxane A synthase 1	0.0333	0.116229	1.25866	HR7 > LR7
Bt_5382_1_S1_at	NT5C2	5'_nucleotidase, cytosolic II	0.004	0.027867	1.25829	HR7 > LR7
Bt_17669_1_S1_a_at	RELB	v_rel reticuloendotheliosis viral oncogene homolog B, nuclear factor of kappa light polypeptide gene enhancer in B_cells 3	0.0069	0.03966	1.25368	HR7 > LR7
Bt_12963_1_A1_at	FLJ11273	hypothetical protein FLJ11273	0.0352	0.120594	1.25295	HR7 > LR7
Bt_17444_2_A1_at	RASA2	RAS p21 protein activator 2	0.0507	0.155293	1.25211	HR7 > LR7
Bt_28610_1_S1_at	___	___	0.0525	0.158907	1.24911	HR7 > LR7
Bt_12811_1_S1_at	UACA	uveal autoantigen with coiled_coil domains and ankyrin repeats	0.0287	0.104768	1.24879	HR7 > LR7
Bt_123_1_S1_at	LPAR1	endothelial differentiation, lysophosphatidic acid G_protein_coupled receptor, 2	0.0496	0.15306	1.24869	HR7 > LR7
Bt_4660_1_S1_at	CSF3	colony stimulating factor 3	0.0386	0.128438	1.24803	HR7 > LR7
Bt_4877_1_S1_at	PLCD1	phospholipase C, delta 1	0.0248	0.094908	1.24632	HR7 > LR7
Bt_17474_1_A1_at	C22H3ORF63	hypothetical protein LOC285331	0.0339	0.11769	1.24482	HR7 > LR7
Bt_22638_1_S1_at	NAT1	N_acetyltransferase 1	0.0324	0.114062	1.24168	HR7 > LR7
Bt_11546_1_S1_at	MAPKBP1	mouse mitogen_activated protein kinase binding protein 1_like	0.0135	0.062428	1.23762	HR7 > LR7
Bt_20383_1_S1_at	MGST1	microsomal glutathione S_transferase 1	0.0366	0.123847	1.23209	HR7 > LR7
Bt_10922_1_A1_at	IGSF4	immunoglobulin superfamily, member 4	0.0064	0.037787	1.232	HR7 > LR7
Bt_6275_1_S1_at	TGFBR1	transforming growth factor, beta receptor I	0.0431	0.138996	1.22692	HR7 > LR7
Bt_29928_1_S1_at	SSH2	slingshot homolog 2	0.01	0.050965	1.22599	HR7 > LR7
Bt_11216_1_S1_at	MB	myoglobin	0.0026	0.021254	1.22493	HR7 > LR7
Bt_17444_1_S1_at	RASA2	RAS p21 protein activator 2	0.0478	0.1492	1.22382	HR7 > LR7
Bt_21681_1_A1_at	FBXL4	F_box and leucine_rich repeat protein 4	0.0293	0.106397	1.2234	HR7 > LR7
Bt_6397_1_S1_at	HMGB2	high_mobility group box 2	0.0456	0.144657	1.22044	HR7 > LR7
Bt_17601_1_A1_at	BSPRY|ALAD|C9orf43|RGS3|WDR31|POLE3|HDHD3	B_box and SPRY domain containing|aminolevulinate, delta_, dehydratase|chromosome 9 open reading frame 43|regulator of G_protein signalling 3|WD repeat domain 31|polymerase, epsilon 3 |haloacid dehalogenase_like hydrolase domain containing 3	0.0424	0.137523	1.21987	HR7 > LR7
Bt_13637_1_A1_at	NCOA3	nuclear receptor coactivator 3	0.0192	0.079652	1.21981	HR7 > LR7
Bt_12678_1_A1_at	IGSF4	immunoglobulin superfamily, member 4	0.0452	0.14378	1.21866	HR7 > LR7
Bt_23599_1_S1_at	PON2	paraoxonase 2	0.0449	0.14308	1.21858	HR7 > LR7
Bt_17883_1_S1_at	___	___	0.0205	0.083395	1.21669	HR7 > LR7
Bt_28321_1_A1_at	UBXN8	reproduction 8	0.0022	0.019478	1.21651	HR7 > LR7
Bt_22679_1_S1_at	MYO1D	myosin ID	0.0265	0.099245	1.21303	HR7 > LR7
Bt_26225_1_A1_at	SSBP2	single_stranded DNA binding protein 2	0.0329	0.115161	1.21258	HR7 > LR7
Bt_19608_1_S1_at	HSDL2	hydroxysteroid dehydrogenase like 2	0.0142	0.064575	1.2124	HR7 > LR7
Bt_17387_1_A1_at	MAML2|FLJ23518	mastermind_like 2 |hypothetical protein FLJ23518	0.0245	0.094171	1.20863	HR7 > LR7
Bt_3229_1_S1_at	HAPLN3	hyaluronan and proteoglycan link protein 3	0.0378	0.12666	1.20813	HR7 > LR7
Bt_9008_1_A1_at	ABCB10	ATP_binding cassette, sub_family B, member 10	0.0097	0.049891	1.20652	HR7 > LR7
Bt_22188_1_S1_at	___	___	0.0461	0.145762	1.20419	HR7 > LR7
Bt_25973_1_S1_at	KLHL33	nucleoside phosphorylase|chromosome 14 open reading frame 9|poly polymerase family, member 2|O_sialoglycoprotein endopeptidase|ribonuclease, RNase A family, 10 |telomerase_associated protein 1|cyclin B1 interacting protein 1|APEX nuclease 1	0.0326	0.114539	1.19963	HR7 > LR7
Bt_26542_2_A1_at	___	___	0.0519	0.157831	1.19793	HR7 > LR7
Bt_9913_1_S1_at	MGC152009	___	0.0429	0.13847	1.19274	HR7 > LR7
Bt_10066_1_S1_at	C6orf192	chromosome 6 open reading frame 192	0.0017	0.016827	1.18845	HR7 > LR7
Bt_13315_1_S1_at	ACSF2	hypothetical protein FLJ20920	0.0313	0.111388	1.17696	HR7 > LR7
Bt_24676_2_A1_at	SAR1B	SAR1a gene homolog 2	0.0376	0.126183	1.1754	HR7 > LR7
Bt_17641_1_A1_at	CLLD6	chromosome 13 open reading frame 1	0.0476	0.148706	1.17119	HR7 > LR7
Bt_13468_1_S1_at	ADCY3	adenylate cyclase 3	0.0292	0.105951	1.16001	HR7 > LR7
Bt_26728_1_S1_at	BAZ2B	bromodomain adjacent to zinc finger domain, 2B	0.0196	0.08066	1.15745	HR7 > LR7
Bt_648_2_S1_at	LRRFIP1	leucine rich repeat interacting protein 1	0.0206	0.083406	1.1523	HR7 > LR7
Bt_12799_1_A1_at	ADAM1	a disintegrin and metalloproteinase domain 1 pseudogene	0.0338	0.1174	1.15063	HR7 > LR7
Bt_9673_1_S1_at	OCIAD2	OCIA domain containing 2	0.0159	0.069957	1.1481	HR7 > LR7
Bt_14368_1_A1_at	SLC25A3|APAF1|IKIP	solute carrier family 25, member 3|apoptotic protease activating factor|IKK interacting protein	0.0411	0.134355	1.14425	HR7 > LR7
Bt_24527_1_S1_at	ATF7IP	activating transcription factor 7 interacting protein	0.0334	0.11634	1.14404	HR7 > LR7
Bt_11791_2_S1_at	TA_PP2C	T_cell activation protein phosphatase 2C	0.0454	0.144235	1.12697	HR7 > LR7
Bt_3243_2_S1_a_at	RAB9A	RAB9A, member RAS oncogene family	0.0421	0.1367	1.11929	HR7 > LR7
Bt_9988_1_S1_at	TBL1X	transducin _like 1X_linked	0.0172	0.07375	1.09584	HR7 > LR7
Bt_1048_2_S1_at	FLJ22624	FLJ22624 protein	0.0229	0.090052	1.09061	HR7 > LR7
Bt_20035_1_S1_at	CXXC5	CXXC finger 5	0.0443	0.141534	1.07765	HR7 > LR7
Bt_27655_1_S1_at	CNKSR2	connector enhancer of kinase suppressor of Ras 2	1e-05	2e-06	411.746	HR7 < LR7
Bt_17242_1_A1_at	CYP2B	cytochrome P450, family 2, subfamily B, polypeptide 6	0.0221	0.087798	2.46813	HR7 < LR7
Bt_16622_1_A1_at	SLAMF9	SLAM family member 7|signaling lymphocytic activation molecule family member 1|lymphocyte antigen 9|CD48 antigen	0.0202	0.082395	2.3462	HR7 < LR7
Bt_17723_1_A1_s_at	MGC133619	FLJ46266 protein	0.0264	0.098902	2.32523	HR7 < LR7
Bt_10106_1_S1_at	TRIM9	tripartite motif_containing 9	0.0366	0.123979	2.24464	HR7 < LR7
Bt_8436_1_S1_at	IFI6	interferon, alpha_inducible protein	0.0127	0.059835	2.14585	HR7 < LR7
Bt_27105_1_A1_at	___	___	0.0208	0.084017	2.11783	HR7 < LR7
Bt_16029_1_S2_at	FUT1	fucosyltransferase 1	0.027	0.100602	2.05692	HR7 < LR7
Bt_17268_1_A1_at	LOC132671	LOC132671	0.0399	0.131751	2.02827	HR7 < LR7
Bt_17040_1_A1_at	PIP	prolactin_induced protein	0.0024	0.020551	2.02807	HR7 < LR7
Bt_16029_1_S3_at	FUT1	fucosyltransferase 1	0.0179	0.075714	2.02084	HR7 < LR7
Bt_16759_1_A1_at	CHD9	chromodomain helicase DNA binding protein 9	0.0208	0.08419	2.01535	HR7 < LR7
Bt_12781_1_S1_at	MYB	v_myb myeloblastosis viral oncogene homolog	0.0205	0.08315	1.97615	HR7 < LR7
Bt_16632_1_A1_at	LOC613276	___	0.042	0.136478	1.97585	HR7 < LR7
Bt_18615_1_A1_at	PRUNE2	KIAA0367	0.0252	0.096055	1.9638	HR7 < LR7
Bt_25506_2_S1_at	EFCAB1	hypothetical protein FLJ11767	0.0142	0.064566	1.90668	HR7 < LR7
Bt_25265_1_A1_at	WDR69	hypothetical protein FLJ25955	0.0148	0.066409	1.9064	HR7 < LR7
Bt_16795_1_A1_at	SPAG6	sperm associated antigen 6	0.0502	0.154282	1.89879	HR7 < LR7
Bt_18630_1_A1_at	LOC528523	___	0.0301	0.108275	1.89853	HR7 < LR7
Bt_26023_1_A1_at	WDR16	WD repeat domain 16	0.0265	0.099185	1.87396	HR7 < LR7
Bt_27847_1_S1_at	DNAH9	dynein, axonemal, heavy polypeptide 9	0.0159	0.0699	1.86374	HR7 < LR7
Bt_22526_1_S1_at	HSPB8	heat shock 22kDa protein 8	0.0241	0.093141	1.85216	HR7 < LR7
Bt_29807_1_A1_at	IGH@	immunoglobulin heavy locus	0.0507	0.155335	1.82606	HR7 < LR7
Bt_16364_1_A1_at	LRRC48	hypothetical protein DKFZp586M1120	0.0478	0.149199	1.82121	HR7 < LR7
Bt_17685_1_A1_at	C3H1orf189	OTTHUMP00000034203	0.0098	0.050324	1.78557	HR7 < LR7
Bt_25313_1_A1_at	___	___	0.0548	0.163612	1.75883	HR7 < LR7
Bt_25327_1_A1_at	CCDC153	hypothetical protein LOC283152	0.0146	0.065613	1.74632	HR7 < LR7
Bt_25773_1_A1_at	IQCA1	IQ motif containing with AAA domain	0.0281	0.103279	1.72619	HR7 < LR7
Bt_13993_2_S1_at	PGR	progesterone receptor	0.0346	0.119268	1.68356	HR7 < LR7
Bt_18347_1_A1_at	THBS1	thrombospondin 1	0.0442	0.141347	1.66662	HR7 < LR7
Bt_21401_3_A1_at	RSPH9	chromosome 6 open reading frame 206	0.0341	0.118036	1.64782	HR7 < LR7
Bt_25633_1_A1_at	RGS22	DKFZP434I092 protein	0.0363	0.123186	1.64586	HR7 < LR7
Bt_21062_1_S1_at	DCDC2B	___	0.0504	0.154734	1.63406	HR7 < LR7
Bt_16487_1_S1_at	CLDN10	claudin 10	0.0258	0.097373	1.62899	HR7 < LR7
Bt_26706_1_S1_at	IQCA1	IQ motif containing with AAA domain	0.0369	0.124538	1.61943	HR7 < LR7
Bt_18321_1_A1_at	GNB4	guanine nucleotide binding protein, beta polypeptide 4	0.0068	0.039587	1.61782	HR7 < LR7
Bt_11140_1_S1_at	TCF7L1	transcription factor 7_like 1	0.0291	0.105886	1.61503	HR7 < LR7
Bt_25472_1_A1_at	LRRC34	hypothetical protein MGC27085	0.0447	0.142623	1.61017	HR7 < LR7
Bt_17031_1_A1_at	LOC790788	___	0.0245	0.094266	1.59928	HR7 < LR7
Bt_25773_2_S1_at	IQCA1	IQ motif containing with AAA domain	0.0232	0.090857	1.59656	HR7 < LR7
Bt_25164_1_A1_at	TSPAN19	similar to CD63 antigen	0.0135	0.062429	1.59207	HR7 < LR7
Bt_2965_2_S1_at	GAS8	growth arrest_specific 8	0.0091	0.047758	1.59023	HR7 < LR7
Bt_28253_1_S1_at	GGT1	gamma_glutamyltransferase 1	0.0348	0.119835	1.58546	HR7 < LR7
Bt_27264_1_A1_at	SPDEF	SAM pointed domain containing ets transcription factor	0.0538	0.161513	1.58117	HR7 < LR7
Bt_26378_1_A1_at	ANKRD26	ankyrin repeat domain 26	0.0391	0.129608	1.57609	HR7 < LR7
Bt_25541_1_A1_at	CCDC135	hypothetical protein DKFZp434I099	0.0356	0.121595	1.54453	HR7 < LR7
Bt_4111_1_A1_at	EFHC1	EF_hand domain containing 1	0.0165	0.071768	1.54143	HR7 < LR7
Bt_22506_2_A1_at	LOC790124	___	0.0104	0.052256	1.52759	HR7 < LR7
Bt_16787_1_A1_at	LOC515332	___	0.0132	0.061393	1.52248	HR7 < LR7
Bt_21401_2_S1_at	RSPH9	chromosome 6 open reading frame 206	0.008	0.043938	1.51847	HR7 < LR7
Bt_9539_1_A1_at	___	___	0.0266	0.099431	1.50758	HR7 < LR7
Bt_27639_2_A1_at	PPM1E	protein phosphatase 1E	0.0136	0.062793	1.50029	HR7 < LR7
Bt_27496_1_A1_at	ZNF165	zinc finger protein 165	0.0246	0.094473	1.489	HR7 < LR7
Bt_18980_1_A1_at	___	___	0.0148	0.0663	1.48828	HR7 < LR7
Bt_24983_1_A1_at	DNCH2	dynein, cytoplasmic, heavy polypeptide 2	0.0025	0.020783	1.48306	HR7 < LR7
Bt_2806_1_S1_at	C13H20ORF12	NOT_AVAILABLE	0.0169	0.072948	1.47813	HR7 < LR7
Bt_22506_1_S1_at	VIPR2	vasoactive intestinal peptide receptor 2	0.0224	0.088759	1.4753	HR7 < LR7
Bt_4675_1_S1_a_at	MX1	myxovirus resistance 1, interferon_inducible protein p78	0.008	0.043938	1.47324	HR7 < LR7
Bt_26649_1_A1_at	TST /// TST	thiosulfate sulfurtransferase	0.0238	0.092246	1.47229	HR7 < LR7
Bt_23305_1_S1_at	RCN1	reticulocalbin 1, EF_hand calcium binding domain	0.0232	0.090601	1.4675	HR7 < LR7
Bt_23391_1_S1_at	GUCY1B3|GUCY1A3	guanylate cyclase 1, soluble, beta 3|guanylate cyclase 1, soluble, alpha 3	0.0012	0.013416	1.45639	HR7 < LR7
Bt_27098_1_A1_at	CCDC37	hypothetical protein FLJ40083	0.023	0.090189	1.45604	HR7 < LR7
Bt_25125_1_A1_at	KIF9	kinesin family member 9	0.0093	0.048699	1.42546	HR7 < LR7
Bt_8721_1_A1_at	SPEF1	chromosome 20 open reading frame 28	0.0342	0.118249	1.42081	HR7 < LR7
Bt_1565_1_S1_at	ELL3	elongation factor RNA polymerase II_like 3	0.0453	0.143977	1.42024	HR7 < LR7
Bt_4480_1_S2_at	GUCY1A3	guanylate cyclase 1, soluble, alpha 3	0.0009	0.011515	1.41875	HR7 < LR7
Bt_28251_1_S1_at	TMEM220	___	0.0039	0.02744	1.41431	HR7 < LR7
Bt_26489_1_A1_at	RPGRIP1L	KIAA1005 protein	0.0055	0.034372	1.41	HR7 < LR7
Bt_20079_1_S1_at	SNX8	sorting nexin 8	0.0074	0.041971	1.40685	HR7 < LR7
Bt_8782_1_S1_at	___	___	0.0102	0.051818	1.40444	HR7 < LR7
Bt_13624_1_S1_at	FBXO15	F_box protein 15	0.041	0.134195	1.39851	HR7 < LR7
Bt_21927_3_S1_at	SMPD3	sphingomyelin phosphodiesterase 3, neutral membrane	0.0212	0.085197	1.39567	HR7 < LR7
Bt_26044_1_A1_at	CASP8AP2	CASP8 associated protein 2	0.03	0.1081	1.3943	HR7 < LR7
Bt_20694_1_A1_at	CTNNAL1	catenin, alpha_like 1	0.0067	0.038989	1.39404	HR7 < LR7
Bt_25506_1_A1_at	EFCAB1	hypothetical protein FLJ11767	0.0044	0.029646	1.38843	HR7 < LR7
Bt_28423_1_S1_at	TBC1D30	KIAA0984 protein	0.0004	0.007219	1.38732	HR7 < LR7
Bt_11479_1_A1_at	DNAH10	dynein, axonemal, heavy polypeptide 10	0.0522	0.158329	1.38167	HR7 < LR7
Bt_4480_1_S1_at	GUCY1A3	guanylate cyclase 1, soluble, alpha 3	0.001	0.01172	1.37678	HR7 < LR7
Bt_9595_1_S1_at	GKN1	gastrokine 1	0.0284	0.10404	1.37511	HR7 < LR7
Bt_25200_1_A1_at	ANKRD26	ankyrin repeat domain 26	0.0229	0.089916	1.37105	HR7 < LR7
Bt_16265_1_S1_at	EML1	echinoderm microtubule associated protein like 1	0.0175	0.074436	1.3686	HR7 < LR7
Bt_19759_1_S1_at	HSPA2	heat shock 70kDa protein 2	0.0491	0.151982	1.36622	HR7 < LR7
Bt_5231_1_S1_at	HSD17B10	hydroxyacyl_Coenzyme A dehydrogenase, type II	0.027	0.100655	1.36093	HR7 < LR7
Bt_24550_1_S1_at	COMTD1	catechol_O_methyltransferase domain containing 1	0.0409	0.133877	1.35817	HR7 < LR7
Bt_22381_1_S1_at	PLA2G10	phospholipase A2, group X	0.0056	0.034656	1.35628	HR7 < LR7
Bt_13927_1_S1_at	C22orf8	chromosome 22 open reading frame 8	0.0022	0.019237	1.35159	HR7 < LR7
Bt_24919_1_S1_at	NTN1	netrin 1	0.0099	0.050889	1.35092	HR7 < LR7
Bt_24766_1_S1_at	LINGO1	leucine rich repeat neuronal 6A	0.0445	0.142025	1.3461	HR7 < LR7
Bt_21169_1_S1_at	KCTD17	hypothetical protein FLJ12242	0.0439	0.140827	1.3461	HR7 < LR7
Bt_7633_1_S1_at	EEF1E1	eukaryotic translation elongation factor 1 epsilon 1	0.0537	0.161386	1.34397	HR7 < LR7
Bt_24550_1_S1_a_at	COMTD1	catechol_O_methyltransferase domain containing 1	0.0214	0.085708	1.34147	HR7 < LR7
Bt_6837_1_S1_a_at	RFFL	fring	0.0169	0.072852	1.33234	HR7 < LR7
Bt_23135_1_S1_at	TAGLN2	transgelin 2	0.0108	0.05362	1.33116	HR7 < LR7
Bt_25216_1_A1_at	PRNP|PRND	___	0.0495	0.152853	1.32766	HR7 < LR7
Bt_396_2_S1_a_at	CRABP1	cellular retinoic acid binding protein 1	0.0229	0.089929	1.32663	HR7 < LR7
Bt_24455_1_S1_at	RSPH10B	hypothetical protein LOC285927	0.0098	0.050537	1.32624	HR7 < LR7
Bt_10557_1_S1_at	C4H7orf23	chromosome 7 open reading frame 23	0.0273	0.10149	1.32156	HR7 < LR7
Bt_27698_1_A1_at	BARX2	BarH_like homeobox 2	0.0528	0.159474	1.32	HR7 < LR7
Bt_12343_1_S2_at	ABCC1	ATP_binding cassette, sub_family C, member 1	0.0086	0.046015	1.31607	HR7 < LR7
Bt_25207_1_A1_at	___	___	0.031	0.11049	1.31368	HR7 < LR7
Bt_26857_1_A1_a_at	FANCM	KIAA1596	0.0232	0.090693	1.30927	HR7 < LR7
Bt_25641_1_S1_s_at	NARFL	nuclear prelamin A recognition factor_like	0.0313	0.111321	1.30776	HR7 < LR7
Bt_20138_1_S1_at	KCNQ3	potassium voltage_gated channel, KQT_like subfamily, member 3	0.0228	0.089719	1.30128	HR7 < LR7
Bt_26805_1_S1_at	DNAJA4	DnaJ homolog, subfamily A, member 4	0.0227	0.089521	1.30061	HR7 < LR7
Bt_27327_1_A1_at	PHF2	PHD finger protein 2	0.0439	0.140882	1.30048	HR7 < LR7
Bt_25408_2_S1_at	TBKBP1	ProSAPiP2 protein	0.012	0.057567	1.29924	HR7 < LR7
Bt_21954_2_S1_at	TMEM157	HGS_RE408	0.0073	0.041498	1.29353	HR7 < LR7
Bt_22630_1_S1_at	DHDH	dihydrodiol dehydrogenase	0.0129	0.060244	1.29218	HR7 < LR7
Bt_12745_3_S1_at	ANTXR2	anthrax toxin receptor 2	0.0488	0.151469	1.29059	HR7 < LR7
Bt_17124_1_A1_s_at	NUDT14	nudix _type motif 14	0.0043	0.029491	1.28528	HR7 < LR7
Bt_8319_3_S1_a_at	MTUS1	mitochondrial tumor suppressor 1	0.0401	0.132051	1.28462	HR7 < LR7
Bt_6391_1_A1_at	CCDC90A	chromosome 6 open reading frame 79	0.045	0.143214	1.28283	HR7 < LR7
Bt_15925_1_S1_at	EPHX2 /// LOC785508	epoxide hydrolase 2, cytoplasmic	0.0501	0.154116	1.28207	HR7 < LR7
Bt_21064_1_S1_at	SART1	squamous cell carcinoma antigen recognised by T cells	0.0102	0.051813	1.28092	HR7 < LR7
Bt_460_1_S1_at	TST /// TST	thiosulfate sulfurtransferase	0.0462	0.145982	1.2799	HR7 < LR7
Bt_7584_1_S1_at	PNMA1	paraneoplastic antigen MA1	0.0007	0.009935	1.27952	HR7 < LR7
Bt_27072_1_A1_at	PB1	polybromo 1	0.0473	0.148149	1.27672	HR7 < LR7
Bt_11298_1_A1_at	___	___	0.0088	0.046712	1.27553	HR7 < LR7
Bt_29217_1_A1_at	ASF1B	___	0.0415	0.135252	1.27548	HR7 < LR7
Bt_26092_1_A1_at	NF1	neurofibromin 1	0.0206	0.083428	1.27424	HR7 < LR7
Bt_23870_1_S1_at	DERA	2_deoxyribose_5_phosphate aldolase homolog	0.042	0.136562	1.27348	HR7 < LR7
Bt_22115_1_S1_at	ATP13A2	ATPase type 13A2	0.0109	0.054052	1.27084	HR7 < LR7
Bt_26967_1_S1_at	KDSR	follicular lymphoma variant translocation 1	0.0346	0.119424	1.26517	HR7 < LR7
Bt_11152_2_S1_at	SAMD1	sterile alpha motif domain containing 1	0.0507	0.155387	1.26412	HR7 < LR7
Bt_29532_1_A1_at	FRBZ1	FRBZ1 protein	0.0418	0.136066	1.26192	HR7 < LR7
Bt_1952_1_S1_a_at	HLCS	holocarboxylase synthetase	0.0282	0.103522	1.25906	HR7 < LR7
Bt_5768_2_S1_at	IRF7	interferon regulatory factor 7	0.0548	0.163519	1.25201	HR7 < LR7
Bt_15601_1_A1_at	XRCC3	X_ray repair complementing defective repair in Chinese hamster cells 3	0.0513	0.15665	1.25161	HR7 < LR7
Bt_21408_1_S1_at	UBE2S	ubiquitin_conjugating enzyme E2S	0.0237	0.092129	1.25026	HR7 < LR7
Bt_20034_1_S1_at	GPSM1	G_protein signalling modulator 1	0.0092	0.048364	1.24937	HR7 < LR7
Bt_27657_1_A1_at	ATP5G1	ATP synthase, H+ transporting, mitochondrial F0 complex, subunit c, isoform 1|ATP synthase, H+ transporting, mitochondrial F0 complex, subunit c, isoform 2|ATP synthase, H+ transporting, mitochondrial F0 complex, subunit c isoform 3	0.0379	0.126852	1.24777	HR7 < LR7
Bt_3402_3_A1_at	KATNB1	katanin p80 subunit B 1	0.0309	0.110331	1.24636	HR7 < LR7
Bt_13285_1_A1_at	LARP1	likely ortholog of mouse la related protein	0.0499	0.153685	1.24184	HR7 < LR7
Bt_9310_1_S1_at	C16orf5	chromosome 16 open reading frame 5	0.0279	0.102999	1.23764	HR7 < LR7
Bt_11715_1_A1_at	___	___	0.05	0.153944	1.23474	HR7 < LR7
Bt_21191_2_A1_at	PDE4DIP	phosphodiesterase 4D interacting protein	0.0466	0.146769	1.23045	HR7 < LR7
Bt_20093_1_S1_at	FAM53B|LHPP	family with sequence similarity 53, member B|phospholysine phosphohistidine inorganic pyrophosphate phosphatase	0.0424	0.137326	1.22807	HR7 < LR7
Bt_20229_1_S1_at	TBRG4	transforming growth factor beta regulator 4	0.0139	0.063663	1.22485	HR7 < LR7
Bt_21838_2_S1_at	LENG1	leukocyte receptor cluster member 1	0.0146	0.065942	1.22304	HR7 < LR7
Bt_13202_1_A1_at	LDOC1L	leucine zipper, down_regulated in cancer 1_like	0.0365	0.123609	1.22163	HR7 < LR7
Bt_28140_1_S1_at	KCTD15	potassium channel tetramerisation domain containing 15	0.0244	0.093904	1.21834	HR7 < LR7
Bt_14379_1_A1_at	GINS3	hypothetical protein FLJ13912	0.0544	0.162827	1.21778	HR7 < LR7
Bt_16392_2_A1_at	TM9SF4	transmembrane 9 superfamily protein member 4	0.0353	0.121082	1.21181	HR7 < LR7
Bt_14176_2_S1_at	TIMP2	tissue inhibitor of metalloproteinase 2	0.0407	0.133568	1.21077	HR7 < LR7
Bt_16091_1_S1_at	TCHP	hypothetical protein MGC10854	0.0512	0.156401	1.20926	HR7 < LR7
Bt_15704_1_S1_at	EGLN1	egl nine homolog 1	0.0284	0.10404	1.20793	HR7 < LR7
Bt_19730_1_A1_at	FLJ32926	hypothetical protein FLJ32926	0.046	0.145605	1.20418	HR7 < LR7
Bt_12453_1_A1_at	SOX4	SRY _box 4	0.0366	0.123951	1.19692	HR7 < LR7
Bt_1267_1_S1_at	KREMEN1	kringle containing transmembrane protein 1	0.0349	0.119922	1.19549	HR7 < LR7
Bt_17534_1_A1_at	STMN1	stathmin 1/oncoprotein 18	0.0376	0.126317	1.18768	HR7 < LR7
Bt_11379_1_S1_at	IFT52	chromosome 20 open reading frame 9	0.0394	0.130253	1.1867	HR7 < LR7
Bt_26318_1_S1_a_at	FAIM	Fas apoptotic inhibitory molecule	0.0258	0.097337	1.18593	HR7 < LR7
Bt_27873_1_S1_at	FREQ	frequenin homolog	0.048	0.149554	1.18252	HR7 < LR7
Bt_6020_1_S1_at	DNAJC11	DnaJ homolog, subfamily C, member 11	0.0195	0.080367	1.17596	HR7 < LR7
Bt_5529_2_S1_a_at	MKKS	McKusick_Kaufman syndrome	0.0204	0.082874	1.1756	HR7 < LR7
Bt_11022_1_S1_at	MAPKAPK2	mitogen_activated protein kinase_activated protein kinase 2	0.01	0.050952	1.17539	HR7 < LR7
Bt_19309_3_A1_at	EFNA5	ephrin_A5	0.0481	0.149904	1.17452	HR7 < LR7
Bt_1684_1_S1_at	EGLN1	egl nine homolog 1	0.0536	0.161113	1.16951	HR7 < LR7
Bt_20773_1_S1_at	NHS	Nance_Horan syndrome	0.0176	0.075002	1.1669	HR7 < LR7
Bt_29963_1_S1_at	FGD1	FYVE, RhoGEF and PH domain containing 1	0.0439	0.140889	1.16374	HR7 < LR7
Bt_4755_1_S1_at	ZMIZ2	hypothetical protein DKFZp761I2123	0.0471	0.147562	1.16178	HR7 < LR7
Bt_11802_1_S1_at	MGC127989	___	0.0034	0.025175	1.16165	HR7 < LR7
Bt_24039_1_A1_at	CCDC6	coiled_coil domain containing 6	0.0382	0.127516	1.15479	HR7 < LR7
Bt_7624_1_S1_at	RBM19	RNA binding motif protein 19	0.0173	0.07392	1.15	HR7 < LR7
Bt_13682_1_A1_at	C9orf40	chromosome 9 open reading frame 40	0.0105	0.052721	1.14706	HR7 < LR7
Bt_14006_1_A1_at	___	___	0.0482	0.149922	1.14674	HR7 < LR7
Bt_7113_1_S1_at	PCM1	pericentriolar material 1	0.0373	0.125665	1.14309	HR7 < LR7
Bt_11933_1_S1_at	CDK7	cyclin_dependent kinase 7	0.0441	0.141254	1.13554	HR7 < LR7
Bt_20619_1_S1_at	MSI2	musashi homolog 2	0.0186	0.077646	1.13481	HR7 < LR7
Bt_16428_1_S1_at	___	___	0.0131	0.061047	1.13155	HR7 < LR7
Bt_2962_1_S1_at	SSPN	sarcospan	0.0428	0.13847	1.12675	HR7 < LR7
Bt_26523_1_A1_at	ALMS1	Alstrom syndrome 1	0.0334	0.1164	1.12253	HR7 < LR7
Bt_12221_2_A1_at	ALS2CR4	amyotrophic lateral sclerosis 2 chromosome region, candidate 4	0.0319	0.11269	1.11249	HR7 < LR7
Bt_29915_1_S1_at	KLHL21	___	0.0238	0.092249	1.1089	HR7 < LR7
Bt_1803_1_S1_at	___	___	0.0413	0.134936	1.10616	HR7 < LR7
*FDR according to Benjamini and Hochberg, 1995
