# Supplementary material for: Gene Expression and DNA-Methylation of Bovine Pretransfer Endometrium Depending on Its Receptivity after In Vitro-Produced Embryo Transfer
Source: PLoS One. 2012 Aug 27;7(8):e42402. doi: 10.1371/journal.pone.0042402 (PMC3428322; doi:10.1371/journal.pone.0042402)
Supplement: Table S3 — List of transcripts with different changes of abundance between day 3 and day 7 of the estrous cycle in the HR groups. (XLS) [file pone.0042402.s005.xls]

## Sheet: Tabelle1
Supplementary table 3
List of transcripts with different changes of abundance between day 3 and day 7 of the estrous cycle in the HR groups.
Probe_Set_ID	Gene Symbol	DESCRIPTION	p-Value	Adjusted p-Value*	Fold change	direction of changes of abundance
Bt_7346_1_S1_at	KRT13	keratin 13	1e-05	0.000933	1.47896	HR3 < HR7
Bt_16453_1_A1_at	SLC6A14	solute carrier family 6, member 14	1e-05	0.002473	1.45098	HR3 < HR7
Bt_13989_1_A1_at	CAV2	caveolin 2	1e-05	0.002477	1.43851	HR3 < HR7
Bt_22801_1_S1_at	KRT13	keratin 13	1e-05	0.001767	1.36197	HR3 < HR7
Bt_15623_1_S1_at	DST	dystonin	1e-05	0.003149	1.36016	HR3 < HR7
Bt_28313_1_S1_at	APOL3	apolipoprotein L, 2	0.0001	0.004037	1.32058	HR3 < HR7
Bt_27333_1_S1_at	KRT17	keratin 17	0.0002	0.005637	1.42812	HR3 < HR7
Bt_19339_3_A1_at	STAT4|SOCS6	suppressor of cytokine signaling 6|signal transducer and activator of transcription 4	0.0003	0.005884	1.4892	HR3 < HR7
Bt_24456_1_S1_at	AIPL1|PITPNM3|FLJ10156	aryl hydrocarbon receptor interacting protein_like 1|PITPNM family member 3|hypothetical protein FLJ10156	0.0004	0.00692	1.60765	HR3 < HR7
Bt_13587_2_S1_a_at	MAN2A1	mannosidase, alpha, class 2A, member 1	0.0005	0.008443	1.52439	HR3 < HR7
Bt_18476_1_A1_a_at	IRF5	interferon regulatory factor 5	0.0005	0.007863	1.39597	HR3 < HR7
Bt_11316_1_A1_at	C3orf10	chromosome 3 open reading frame 10	0.0005	0.00807	1.33615	HR3 < HR7
Bt_6530_1_S1_at	MRPL33	mitochondrial ribosomal protein L33	0.0005	0.008115	1.33059	HR3 < HR7
Bt_22638_1_S1_at	NAT1	N_acetyltransferase 1	0.0005	0.008248	1.28796	HR3 < HR7
Bt_25960_1_A1_at	GABRP	___	0.0005	0.008201	1.05952	HR3 < HR7
Bt_9723_1_S1_at	ZNF185	zinc finger protein 185	0.0006	0.009495	1.10002	HR3 < HR7
Bt_9913_1_S1_at	MGC152009	___	0.0007	0.009831	1.23999	HR3 < HR7
Bt_2047_1_S1_at	ADM	adrenomedullin	0.0007	0.009653	1.22384	HR3 < HR7
Bt_7542_1_S1_at	BCL2A1	BCL2_related protein A1	0.0008	0.010599	2.3043	HR3 < HR7
Bt_13523_1_S1_at	CHPF2 /// MIR671	chondroitin sulfate glucuronyltransferase	0.0008	0.010364	1.4107	HR3 < HR7
Bt_6275_1_S1_at	TGFBR1	transforming growth factor, beta receptor I	0.0008	0.01069	1.27063	HR3 < HR7
Bt_23667_1_S1_at	LPAR6	purinergic receptor P2Y, G_protein coupled, 5	0.0008	0.01049	1.14683	HR3 < HR7
Bt_6980_1_S1_at	SLAMF7	SLAM family member 7	0.0009	0.011012	2.19288	HR3 < HR7
Bt_16330_1_A1_at	GRPEL2	GrpE_like 2, mitochondrial	0.0009	0.011212	1.38322	HR3 < HR7
Bt_17641_1_A1_at	CLLD6	chromosome 13 open reading frame 1	0.0009	0.011284	1.20818	HR3 < HR7
Bt_13315_1_S1_at	ACSF2	hypothetical protein FLJ20920	0.0009	0.011243	1.17183	HR3 < HR7
Bt_15713_1_A1_at	PLEK	pleckstrin	0.001	0.011818	1.68521	HR3 < HR7
Bt_11211_1_S1_at	SLC5A1	solute carrier family 5, member 1	0.001	0.011809	1.22674	HR3 < HR7
Bt_15457_1_A1_at	___	___	0.0013	0.014324	1.47641	HR3 < HR7
Bt_9786_1_S1_at	ST6GALNAC2	sialyltransferase 7 B	0.0013	0.014165	1.2516	HR3 < HR7
Bt_23516_1_S1_at	AQP3	aquaporin 3	0.0013	0.014099	1.10826	HR3 < HR7
Bt_9731_1_S1_at	GLRX2	glutaredoxin 2	0.0015	0.015181	1.4427	HR3 < HR7
Bt_17284_1_S1_at	POLD4	polymerase, delta 4	0.0015	0.015305	1.42444	HR3 < HR7
Bt_27910_1_S1_at	C20orf54	chromosome 20 open reading frame 54	0.0017	0.016677	1.6207	HR3 < HR7
Bt_155_1_S1_at	IL8	interleukin 8	0.0018	0.016989	9.85305	HR3 < HR7
Bt_2987_1_A1_at	WFDC3	WAP four_disulfide core domain 3	0.0018	0.017014	1.4828	HR3 < HR7
Bt_8945_1_S1_at	TLR2	toll_like receptor 2	0.0019	0.017592	1.22924	HR3 < HR7
Bt_21098_3_S1_at	TMLHE	trimethyllysine hydroxylase, epsilon	0.0019	0.017813	1.22123	HR3 < HR7
Bt_22488_1_A1_at	SLC30A6	solute carrier family 30, member 6	0.0021	0.018546	1.45378	HR3 < HR7
Bt_6987_1_S1_at	B4GALT5	UDP_Gal:betaGlcNAc beta 1,4_ galactosyltransferase, polypeptide 5	0.0022	0.019264	1.40848	HR3 < HR7
Bt_19670_1_A1_at	MGC143302	___	0.0022	0.019476	1.39135	HR3 < HR7
Bt_28024_1_S1_at	FASLG /// LOC785839	Fas ligand	0.0023	0.020041	1.49001	HR3 < HR7
Bt_25005_1_S1_at	RAB27B	RAB27B, member RAS oncogene family	0.0023	0.019904	1.41883	HR3 < HR7
Bt_6687_1_S1_at	SLCO2A1	solute carrier organic anion transporter family, member 2A1	0.0023	0.020045	1.25503	HR3 < HR7
Bt_17883_1_S1_at	___	___	0.0023	0.020097	1.10768	HR3 < HR7
Bt_4877_1_S1_at	PLCD1	phospholipase C, delta 1	0.0025	0.020999	1.13353	HR3 < HR7
Bt_22575_1_A1_at	TMEM167A	hypothetical protein MGC23909	0.0026	0.021331	1.81073	HR3 < HR7
Bt_25839_1_A1_at	LOC515741	___	0.0027	0.021959	2.00168	HR3 < HR7
Bt_9075_1_S1_at	COIL	coilin	0.0027	0.021969	1.25864	HR3 < HR7
Bt_27348_1_S1_at	SLC4A11	solute carrier family 4, sodium bicarbonate transporter_like, member 11	0.0028	0.022134	2.86051	HR3 < HR7
Bt_16664_1_A1_at	CXorf17|WNK3	chromosome X open reading frame 17|WNK lysine deficient protein kinase 3	0.0028	0.022372	2.16957	HR3 < HR7
Bt_29099_1_S1_at	CD80	CD80 antigen	0.0028	0.022325	1.24714	HR3 < HR7
Bt_29731_1_A1_at	IGH@	immunoglobulin heavy locus	0.0029	0.023141	1.40145	HR3 < HR7
Bt_13465_1_S1_at	COMMD6	COMM domain containing 6	0.0029	0.022678	1.39227	HR3 < HR7
Bt_22472_1_S1_at	CREM	cAMP responsive element modulator	0.0029	0.022807	1.29919	HR3 < HR7
Bt_26991_2_S1_a_at	ATP5F1	ATP synthase, H+ transporting, mitochondrial F0 complex, subunit b, isoform 1	0.003	0.023436	2.02249	HR3 < HR7
Bt_9406_1_S1_at	RAB26	RAB26, member RAS oncogene family	0.003	0.023587	1.50111	HR3 < HR7
Bt_28824_1_A1_at	H2AFV	H2A histone family, member V	0.0031	0.023949	1.36898	HR3 < HR7
Bt_15970_1_A1_at	CLCA2	chloride channel, calcium activated, family member 2	0.0032	0.024202	1.61265	HR3 < HR7
Bt_9519_1_S1_at	SESN2	sestrin 2	0.0032	0.024231	1.55411	HR3 < HR7
Bt_2641_2_S1_at	RAB27A	RAB27A, member RAS oncogene family	0.0032	0.024132	1.18338	HR3 < HR7
Bt_20276_1_S1_at	MBOAT1	O_acyltransferase domain containing 1	0.0032	0.024135	1.07794	HR3 < HR7
Bt_20085_1_A1_at	TMEM33	transmembrane protein 33	0.0033	0.024792	1.28489	HR3 < HR7
Bt_9760_1_S1_at	GJB2	gap junction protein, beta 2, 26kDa	0.0036	0.02617	1.47701	HR3 < HR7
Bt_9054_1_A1_at	LOC504806	___	0.0037	0.026466	1.2469	HR3 < HR7
Bt_22063_1_A1_at	BAAT	bile acid Coenzyme A: amino acid N_acyltransferase	0.0037	0.026865	1.01563	HR3 < HR7
Bt_26735_1_S1_at	SLC46A2	thymic stromal co_transporter	0.0038	0.026944	1.20132	HR3 < HR7
Bt_13250_1_S1_at	LYPD3	GPI_anchored metastasis_associated protein homolog	0.0038	0.027119	1.00527	HR3 < HR7
Bt_17444_2_A1_at	RASA2	RAS p21 protein activator 2	0.0039	0.02757	1.18252	HR3 < HR7
Bt_29387_1_S1_at	PCDH11X	protocadherin 11 X_linked	0.004	0.027971	1.58492	HR3 < HR7
Bt_10517_1_A1_at	TGFBR1	transforming growth factor, beta receptor I	0.0041	0.028548	1.24846	HR3 < HR7
Bt_24791_1_S1_at	STEAP2	six transmembrane epithelial antigen of prostate 2	0.0042	0.029006	1.52847	HR3 < HR7
Bt_227_3_A1_x_at	GSTA1	glutathione S_transferase A1	0.0043	0.029249	1.74367	HR3 < HR7
Bt_14902_1_A1_at	EDEM3	chromosome 1 open reading frame 22	0.0043	0.029171	1.32626	HR3 < HR7
Bt_9229_1_A1_at	LOC512949	___	0.0043	0.029189	1.28732	HR3 < HR7
Bt_6579_1_S1_at	MORC4	zinc finger, CW type with coiled_coil domain 2	0.0044	0.029603	1.35493	HR3 < HR7
Bt_9208_1_S1_at	TREM1	triggering receptor expressed on myeloid cells 1	0.0045	0.030094	1.54198	HR3 < HR7
Bt_8915_1_A1_at	DHTKD1	dehydrogenase E1 and transketolase domain containing 1	0.0046	0.030666	1.43573	HR3 < HR7
Bt_9754_1_S1_at	NQO1	NADH dehydrogenase, quinone 1	0.0046	0.030454	1.37949	HR3 < HR7
Bt_24467_1_S1_at	RSAD2	radical S_adenosyl methionine domain containing 2	0.0049	0.031972	1.55613	HR3 < HR7
Bt_234_1_S1_at	IL18	interleukin 18	0.0049	0.03195	1.26491	HR3 < HR7
Bt_8947_1_S1_at	LGMN	legumain	0.0051	0.032903	1.73889	HR3 < HR7
Bt_142_1_S1_at	NCF1	neutrophil cytosolic factor 1	0.0051	0.032687	1.71843	HR3 < HR7
Bt_1571_1_S1_at	PJA2	praja 2, RING_H2 motif containing	0.0051	0.032913	1.39246	HR3 < HR7
Bt_9037_1_S1_at	FLJ45651|EHD4	FLJ45651 protein|EH_domain containing 4	0.0051	0.032869	1.25181	HR3 < HR7
Bt_4449_1_S1_at	AKR1A1	aldo_keto reductase family 1, member A1	0.0051	0.03282	1.18749	HR3 < HR7
Bt_28890_1_S1_at	TNS4	C_terminal tensin_like	0.0052	0.033124	1.58044	HR3 < HR7
Bt_20383_1_S1_at	MGST1	microsomal glutathione S_transferase 1	0.0052	0.03304	1.11451	HR3 < HR7
Bt_12916_1_S1_at	GPX3	glutathione peroxidase 3	0.0053	0.033503	1.21079	HR3 < HR7
Bt_19332_2_A1_at	CLCN5	chloride channel 5	0.0056	0.03471	1.59242	HR3 < HR7
Bt_227_3_A1_a_at	GSTA1 /// GSTA1	glutathione S_transferase A2|glutathione S_transferase A1	0.0057	0.035056	1.75999	HR3 < HR7
Bt_15698_2_A1_at	CCDC47	GK001 protein	0.0057	0.035161	1.47764	HR3 < HR7
Bt_28393_1_S1_at	CD55	decay accelerating factor for complement	0.0057	0.035418	1.20455	HR3 < HR7
Bt_9956_1_S1_at	TXNDC17	thioredoxin_like 5	0.0058	0.035508	1.24029	HR3 < HR7
Bt_27441_1_S1_at	SARG	specifically androgen_regulated protein	0.006	0.036386	1.1408	HR3 < HR7
Bt_19774_1_A1_at	WWC2	BH3_only member B protein	0.0062	0.037035	1.50113	HR3 < HR7
Bt_11417_1_A1_at	EIF4A2	eukaryotic translation initiation factor 4A, isoform 2	0.0062	0.037366	1.32256	HR3 < HR7
Bt_25307_1_A1_at	___	___	0.0063	0.037675	2.52499	HR3 < HR7
Bt_16404_1_A1_at	___	___	0.0063	0.03767	1.67099	HR3 < HR7
Bt_3497_1_A1_at	ACER3	phytoceramidase, alkaline	0.0063	0.037693	1.42741	HR3 < HR7
Bt_24454_1_A1_at	PBP	prostatic binding protein	0.0063	0.037652	1.31237	HR3 < HR7
Bt_2096_1_S1_at	EHD4	EH_domain containing 4	0.0063	0.037581	1.28704	HR3 < HR7
Bt_3980_1_S1_at	SCIN	scinderin	0.0063	0.037505	1.11572	HR3 < HR7
Bt_15840_1_A1_at	INPP5F	inositol polyphosphate_5_phosphatase F	0.0063	0.037411	1.05878	HR3 < HR7
Bt_11126_3_S1_a_at	LCAT	lecithin_cholesterol acyltransferase	0.0064	0.038168	1.91065	HR3 < HR7
Bt_10444_1_S1_at	GATA3	GATA binding protein 3	0.0064	0.038081	1.19281	HR3 < HR7
Bt_22854_1_S1_at	CA2	carbonic anhydrase II	0.0065	0.038442	3.98868	HR3 < HR7
Bt_1023_1_A1_at	PDCL	phosducin_like	0.0065	0.038513	1.39575	HR3 < HR7
Bt_19352_1_A1_at	KPNA3|ARL11|EBPL	karyopherin alpha 3 |ADP_ribosylation factor_like 11|emopamil binding protein_like	0.0067	0.038989	1.22127	HR3 < HR7
Bt_191_1_S2_at	IL1A	interleukin 1, alpha	0.0068	0.039364	1.69678	HR3 < HR7
Bt_19583_1_A1_at	DMD	dystrophin	0.0072	0.041085	1.53235	HR3 < HR7
Bt_24864_2_A1_at	TFPI	tissue factor pathway inhibitor	0.0073	0.041598	1.6192	HR3 < HR7
Bt_24072_1_A1_at	___	___	0.0073	0.041282	1.02598	HR3 < HR7
Bt_347_1_S1_at	CHAD	chondroadherin	0.0075	0.042316	1.60483	HR3 < HR7
Bt_22375_2_A1_at	C3H1orf66	CGI_41 protein	0.0076	0.04246	1.30471	HR3 < HR7
Bt_8544_1_S1_at	CD69	CD69 antigen	0.0076	0.042357	1.0897	HR3 < HR7
Bt_16402_2_A1_s_at	RIN3	Ras and Rab interactor 3	0.008	0.04398	1.43005	HR3 < HR7
Bt_2519_1_S1_at	PLAU	plasminogen activator, urokinase	0.0081	0.044294	1.71153	HR3 < HR7
Bt_23232_1_S1_at	EGLN3	egl nine homolog 3	0.0082	0.044747	1.93337	HR3 < HR7
Bt_26433_1_A1_at	CD109	CD109 antigen	0.0083	0.044986	1.56462	HR3 < HR7
Bt_13534_1_S1_at	PLA2G16	HRAS_like suppressor 3	0.0083	0.04515	1.26001	HR3 < HR7
Bt_20085_2_S1_at	TPRT|ABI1	trans_prenyltransferase|abl_interactor 1	0.0084	0.045444	1.30547	HR3 < HR7
Bt_19897_1_A1_at	ATP5F1|MGC24133|MEP50|OVGP1|ADORA3	ATP synthase, H+ transporting, mitochondrial F0 complex, subunit b, isoform 1|hypothetical protein MGC24133|methylosome protein 50|oviductal glycoprotein 1, 120kDa |adenosine A3 receptor	0.0084	0.045535	1.17416	HR3 < HR7
Bt_16095_1_S1_at	PPM1D	protein phosphatase 1D magnesium_dependent, delta isoform	0.0085	0.045703	1.35016	HR3 < HR7
Bt_4271_3_A1_at	CD58	CD58 antigen,	0.0086	0.046045	1.42506	HR3 < HR7
Bt_29392_1_S1_at	SLC5A5	solute carrier family 5, member 5	0.0086	0.046159	1.21175	HR3 < HR7
Bt_19499_1_S1_at	GCLC	glutamate_cysteine ligase, catalytic subunit	0.0087	0.046553	2.27126	HR3 < HR7
Bt_7471_1_S1_at	H2AFJ	H2A histone family, member J	0.0091	0.047865	1.49719	HR3 < HR7
Bt_2641_1_S1_at	RAB27A	RAB27A, member RAS oncogene family	0.0092	0.048254	1.10607	HR3 < HR7
Bt_2073_1_S1_at	ELOVL6	ELOVL family member 6, elongation of long chain fatty acids	0.0093	0.048529	1.93497	HR3 < HR7
Bt_25099_1_A1_at	PSPH	phosphoserine phosphatase	0.0094	0.049	1.64387	HR3 < HR7
Bt_16221_1_A1_at	DKFZP564J0863	DKFZP564J0863 protein	0.0094	0.049073	1.5781	HR3 < HR7
Bt_25013_1_A1_at	___	___	0.0094	0.048909	1.39061	HR3 < HR7
Bt_27087_1_A1_at	TMEM156	hypothetical protein FLJ23235	0.0094	0.049002	1.09972	HR3 < HR7
Bt_14665_1_A1_at	BNIPL	BCL2/adenovirus E1B 19kD interacting protein like	0.0094	0.049052	1.01404	HR3 < HR7
Bt_21056_2_S1_at	DERL3	Der1_like domain family, member 3	0.0095	0.049296	1.63232	HR3 < HR7
Bt_9774_1_S1_a_at	MGC165862	normal mucosa of esophagus specific 1	0.0095	0.049275	1.49797	HR3 < HR7
Bt_12425_1_S1_at	ETNK2	ethanolamine kinase 2	0.0096	0.049827	1.45271	HR3 < HR7
Bt_18131_1_A1_at	CHML	choroideremia_like	0.0096	0.049575	1.34627	HR3 < HR7
Bt_25812_1_A1_at	GPR109B	G protein_coupled receptor 109B	0.0097	0.049871	1.28366	HR3 < HR7
Bt_24441_1_S1_at	KIR2DS5	killer cell immunoglobulin_like receptor, two domains, short cytoplasmic tail, 5	0.0099	0.050809	1.22915	HR3 < HR7
Bt_16460_1_A1_at	TEX9	testis expressed gene 9	0.0099	0.050664	1.14381	HR3 < HR7
Bt_26983_1_S1_at	CASP1	caspase 1, apoptosis_related cysteine protease	0.0099	0.050634	1.14067	HR3 < HR7
Bt_16745_1_A1_at	CCL28	chemokine ligand 28	0.0101	0.051266	1.7271	HR3 < HR7
Bt_2467_1_A1_at	XIST	___	0.0102	0.051762	2.17522	HR3 < HR7
Bt_3681_1_S1_at	MMP19	matrix metalloproteinase 19	0.0102	0.051686	1.28696	HR3 < HR7
Bt_8795_1_S1_at	DYSF	dysferlin, limb girdle muscular dystrophy 2B	0.0102	0.051885	1.18088	HR3 < HR7
Bt_9995_2_S1_at	LYRM5	hypothetical protein LOC144363	0.0102	0.051818	1.05758	HR3 < HR7
Bt_18429_1_A1_at	RB1CC1	RB1_inducible coiled_coil 1	0.0103	0.051991	1.38061	HR3 < HR7
Bt_18119_1_A1_at	FAF1	Fas associated factor 1	0.0106	0.053075	1.2108	HR3 < HR7
Bt_9959_2_S1_a_at	GLT28D1	glycosyltransferase 28 domain containing 1	0.0108	0.05362	1.30864	HR3 < HR7
Bt_227_2_A1_a_at	GSTA1 /// GSTA1 /// LOC100138641	glutathione S_transferase A3	0.0109	0.054015	1.66913	HR3 < HR7
Bt_9084_1_S1_at	KREMEN2	kringle containing transmembrane protein 2	0.0109	0.053974	1.58405	HR3 < HR7
Bt_10831_1_S1_at	LYN	v_yes_1 Yamaguchi sarcoma viral related oncogene homolog	0.0109	0.054032	1.17144	HR3 < HR7
Bt_24854_1_A1_at	PADI1	peptidyl arginine deiminase, type VI	0.011	0.054299	1.0112	HR3 < HR7
Bt_22869_1_S1_at	FABP5	fatty acid binding protein 5	0.0111	0.054494	1.69227	HR3 < HR7
Bt_20504_1_A1_at	WNK3	WNK lysine deficient protein kinase 3	0.0114	0.055488	1.27175	HR3 < HR7
Bt_17641_2_A1_at	CLLD6	chromosome 13 open reading frame 1	0.0115	0.055842	1.25429	HR3 < HR7
Bt_4273_1_S1_at	HSPA5	heat shock 70kDa protein 5	0.0116	0.056176	1.26417	HR3 < HR7
Bt_29895_1_S1_at	___	___	0.0117	0.056456	1.26733	HR3 < HR7
Bt_22050_1_S1_at	HCK	hemopoietic cell kinase	0.0117	0.056593	1.0961	HR3 < HR7
Bt_18261_1_A1_at	ANKMY2	___	0.0119	0.057073	1.52507	HR3 < HR7
Bt_10018_2_A1_at	C7H5ORF15	chromosome 5 open reading frame 15	0.012	0.057484	1.43312	HR3 < HR7
Bt_18365_2_S1_at	LOC147991	hypothetical protein LOC147991	0.012	0.057564	1.41378	HR3 < HR7
Bt_961_1_S1_at	GATAD1	ocular development_associated gene	0.0121	0.057719	1.4093	HR3 < HR7
Bt_10287_1_A1_at	L1CAM	L1 cell adhesion molecule	0.0122	0.058085	1.65031	HR3 < HR7
Bt_13768_2_S1_at	DYNLT3	t_complex_associated_testis_expressed 1_like	0.0122	0.058043	1.45751	HR3 < HR7
Bt_113_1_S1_at	H4	histone 1, H4c|histone 1, H4h|histone 1, H4k|histone 1, H4b|histone 1, H4l|histone 1, H4f|histone 1, H4e|histone 1, H4j|histone 1, H4d|histone 1, H4a	0.0122	0.058034	1.32848	HR3 < HR7
Bt_6899_2_S1_at	MFF	chromosome 2 open reading frame 33	0.0124	0.058685	1.46102	HR3 < HR7
Bt_13850_3_S1_a_at	LYPLA1	lysophospholipase I	0.0125	0.0592	1.61548	HR3 < HR7
Bt_23528_1_S1_at	UGCGL1	UDP_glucose ceramide glucosyltransferase_like 1	0.0125	0.059276	1.38593	HR3 < HR7
Bt_2562_1_S1_at	PDIA3	glucose regulated protein, 58kDa	0.0128	0.060216	1.30487	HR3 < HR7
Bt_2750_1_S1_at	TFAP2A	transcription factor AP_2 alpha	0.0128	0.060005	1.06858	HR3 < HR7
Bt_21803_1_A1_at	NT5C3	5'_nucleotidase, cytosolic III	0.0129	0.060391	1.46474	HR3 < HR7
Bt_24515_1_S1_at	KIAA1272	KIAA1272 protein	0.0131	0.061047	1.20348	HR3 < HR7
Bt_13042_1_A1_at	PARK2	Parkinson disease 2, parkin	0.0132	0.061234	1.40746	HR3 < HR7
Bt_5878_1_A1_at	SDS	serine dehydratase	0.0134	0.062051	1.896	HR3 < HR7
Bt_2896_1_A1_at	GSTM1	glutathione S_transferase M1	0.0137	0.062895	1.94268	HR3 < HR7
Bt_26881_1_S1_at	C16H1orf170	hypothetical protein DKFZp434H2010	0.0137	0.063087	1.1987	HR3 < HR7
Bt_10039_1_S1_at	GNE	clathrin, light polypeptide	0.0138	0.06324	2.00251	HR3 < HR7
Bt_14520_1_A1_at	CD109	CD109 antigen	0.0138	0.06324	1.49123	HR3 < HR7
Bt_45_1_S1_at	CCIN	calicin	0.0142	0.06453	1.52685	HR3 < HR7
Bt_10236_1_S1_at	MANF	arginine_rich, mutated in early stage tumors	0.0143	0.06486	1.33381	HR3 < HR7
Bt_19879_1_A1_at	FLJ36874|OSBP	hypothetical protein FLJ36874|oxysterol binding protein	0.0143	0.064924	1.17507	HR3 < HR7
Bt_4646_1_S1_at	SLC2A1	solute carrier family 2, member 1	0.0144	0.065103	1.89059	HR3 < HR7
Bt_8902_2_S1_at	ICA1	islet cell autoantigen 1, 69kDa	0.0144	0.065294	1.2757	HR3 < HR7
Bt_27171_1_A1_at	___	___	0.0144	0.06528	1.20174	HR3 < HR7
Bt_2877_1_S1_at	GLRXL /// LOC783689	glutaredoxin	0.0145	0.065532	1.40534	HR3 < HR7
Bt_24110_1_A1_at	C9orf152	chromosome 9 open reading frame 152	0.0146	0.065934	1.56513	HR3 < HR7
Bt_279_1_S1_at	FGFBP1	fibroblast growth factor binding protein 1	0.0147	0.066281	2.05658	HR3 < HR7
Bt_6851_1_S1_at	B4GALT5	UDP_Gal:betaGlcNAc beta 1,4_ galactosyltransferase, polypeptide 5	0.0148	0.066323	1.42212	HR3 < HR7
Bt_4208_1_S1_at	CXCR2	interleukin 8 receptor, beta	0.0154	0.068326	1.40657	HR3 < HR7
Bt_12147_1_S1_at	SERPINB5	serine proteinase inhibitor, clade B, member 5	0.0154	0.068178	1.09158	HR3 < HR7
Bt_6566_1_A1_at	CUTL1	cut_like 1, CCAAT displacement protein	0.0155	0.06857	1.12442	HR3 < HR7
Bt_12206_1_S1_x_at	BNBD_9_LIKE /// DEFB7	defensin, beta 4	0.0156	0.068829	2.0292	HR3 < HR7
Bt_388_1_S1_at	RAB3B	RAB3B, member RAS oncogene family	0.0159	0.069924	1.43281	HR3 < HR7
Bt_26522_1_A1_at	C1H3ORF34	hypothetical protein MGC14126	0.016	0.070304	1.20423	HR3 < HR7
Bt_4446_1_A1_at	C14orf1	chromosome 14 open reading frame 1	0.0161	0.070403	2.27359	HR3 < HR7
Bt_120_2_S1_at	ROCK1	Rho_associated, coiled_coil containing protein kinase 1	0.0162	0.070643	1.42145	HR3 < HR7
Bt_9573_1_S1_a_at	FXYD3	FXYD domain containing ion transport regulator 3	0.0164	0.07133	1.87859	HR3 < HR7
Bt_9674_2_A1_at	___	___	0.0164	0.071439	1.40234	HR3 < HR7
Bt_9021_1_S1_at	SLC25A24	solute carrier family 25, member 24	0.0165	0.071598	1.23812	HR3 < HR7
Bt_7318_1_S1_at	TDG	thymine_DNA glycosylase	0.0167	0.072292	1.3355	HR3 < HR7
Bt_9870_2_A1_at	LOC128387|FLVCR|C1orf48	hypothetical protein LOC128387|feline leukemia virus subgroup C cellular receptor|chromosome 1 open reading frame 48	0.017	0.073247	1.21471	HR3 < HR7
Bt_2421_1_A1_at	PLEKHF1	pleckstrin homology domain containing, family F member 1	0.0171	0.073472	1.19202	HR3 < HR7
Bt_25221_1_A1_at	EIF3S3	eukaryotic translation initiation factor 3, subunit 3 gamma, 40kDa	0.0172	0.073654	1.72178	HR3 < HR7
Bt_18577_2_A1_at	GNA14|GNAQ	guanine nucleotide binding protein, alpha 14|guanine nucleotide binding protein, q polypeptide	0.0173	0.073874	1.46172	HR3 < HR7
Bt_29219_1_A1_at	FAM3B	family with sequence similarity 3, member B	0.0175	0.074454	1.13397	HR3 < HR7
Bt_19784_1_A1_at	AMPD3	adenosine monophosphate deaminase	0.0176	0.074958	1.13132	HR3 < HR7
Bt_9833_1_S1_a_at	CHCHD7	coiled_coil_helix_coiled_coil_helix domain containing 7	0.0177	0.075327	1.428	HR3 < HR7
Bt_8939_1_S1_at	TYROBP	TYRO protein tyrosine kinase binding protein	0.0177	0.075327	1.39073	HR3 < HR7
Bt_16851_1_S1_at	MBTPS2	membrane_bound transcription factor protease, site 2	0.0179	0.075774	1.24288	HR3 < HR7
Bt_17865_1_A1_at	NOSTRIN	nitric oxide synthase trafficker	0.0183	0.077034	1.72224	HR3 < HR7
Bt_27903_1_A1_at	THOC2	THO complex 2	0.0184	0.077331	1.94693	HR3 < HR7
Bt_17205_2_S1_at	OSRF	osmosis responsive factor	0.0184	0.077299	1.10846	HR3 < HR7
Bt_12167_2_A1_a_at	UBAC2	phosphoglycerate dehydrogenase like 1	0.0188	0.078383	1.37459	HR3 < HR7
Bt_24621_1_S1_at	HAGHL	hydroxyacylglutathione hydrolase_like	0.0189	0.07863	1.48638	HR3 < HR7
Bt_6840_1_S1_a_at	FKBP11	FK506 binding protein 11, 19 kDa	0.0189	0.078626	1.35604	HR3 < HR7
Bt_9724_1_S1_at	UHRF1BP1L	KIAA0701 protein	0.0193	0.079842	1.17324	HR3 < HR7
Bt_236_1_S1_at	BTC	betacellulin	0.0194	0.079977	1.31546	HR3 < HR7
Bt_24257_1_S1_at	___	___	0.0198	0.081264	1.2088	HR3 < HR7
Bt_11075_2_S1_at	MREG	whn_dependent transcript 2	0.0199	0.081635	1.40673	HR3 < HR7
Bt_8706_1_S1_at	MAPKAPK3	mitogen_activated protein kinase_activated protein kinase 3	0.02	0.081949	1.179	HR3 < HR7
Bt_18809_1_A1_at	SLC22A23	chromosome 6 open reading frame 85	0.0202	0.08254	1.47326	HR3 < HR7
Bt_10082_1_S1_at	___	___	0.0203	0.082789	1.22146	HR3 < HR7
Bt_28251_1_S1_at	TMEM220	___	0.0205	0.083366	1.81338	HR3 < HR7
Bt_1189_1_S1_at	OCEL1	hypothetical protein FLJ22709	0.0205	0.083383	1.18227	HR3 < HR7
Bt_14103_1_A1_at	UGCGL2	UDP_glucose ceramide glucosyltransferase_like 2	0.0206	0.083503	1.39222	HR3 < HR7
Bt_24614_1_S1_at	INSIG1	insulin induced gene 1	0.0207	0.08392	1.57858	HR3 < HR7
Bt_3353_2_S1_at	PPAPDC2	hypothetical LOC403313	0.0207	0.083927	1.15527	HR3 < HR7
Bt_22209_1_A1_at	EAF1	ELL associated factor 1	0.0214	0.085768	1.44106	HR3 < HR7
Bt_26565_1_A1_at	ZNFN1A2	zinc finger protein, subfamily 1A, 2	0.0214	0.085839	1.20112	HR3 < HR7
Bt_13603_1_S1_at	FGFR3	fibroblast growth factor receptor 3	0.0214	0.085753	1.05057	HR3 < HR7
Bt_15616_1_S1_at	SLC16A3	solute carrier family 16, member 3	0.0218	0.087051	1.7669	HR3 < HR7
Bt_22179_1_S1_at	C1orf38	chromosome 1 open reading frame 38	0.0219	0.087196	1.48295	HR3 < HR7
Bt_26040_1_A1_at	CA5B	carbonic anhydrase VB, mitochondrial	0.0219	0.08714	1.07328	HR3 < HR7
Bt_4680_1_S1_at	DNAJC12	DnaJ homolog, subfamily C, member 12	0.0221	0.087718	1.5562	HR3 < HR7
Bt_15958_3_S1_at	ABCB4	ATP_binding cassette, sub_family B, member 4	0.0223	0.088454	1.27476	HR3 < HR7
Bt_21836_1_S1_at	SEC61A1	Sec61 alpha 1 subunit	0.0224	0.08865	1.33433	HR3 < HR7
Bt_3388_1_S1_at	NANS	N_acetylneuraminic acid synthase	0.0225	0.088954	1.51872	HR3 < HR7
Bt_11075_1_S1_at	FLJ10116	whn_dependent transcript 2	0.0225	0.088954	1.5038	HR3 < HR7
Bt_27548_1_A1_at	___	___	0.0225	0.088954	1.24633	HR3 < HR7
Bt_16924_1_A1_at	SEPP1	selenoprotein P, plasma, 1	0.0228	0.089666	2.10369	HR3 < HR7
Bt_25136_1_A1_at	___	___	0.023	0.090328	1.43643	HR3 < HR7
Bt_21391_1_A1_at	CALM3|CALM1|CALM2	calmodulin 3 |calmodulin 2 |calmodulin 1	0.023	0.090137	1.42949	HR3 < HR7
Bt_18789_2_A1_at	ATF7	activating transcription factor 7	0.0232	0.090869	1.26067	HR3 < HR7
Bt_16712_1_A1_at	AQP5	aquaporin 5	0.0234	0.091311	1.80629	HR3 < HR7
Bt_28866_1_A1_at	COX6A1	cytochrome c oxidase subunit VIa polypeptide 1	0.0237	0.092026	1.85576	HR3 < HR7
Bt_24587_1_A1_at	KIAA1199	KIAA1199	0.024	0.092783	2.00241	HR3 < HR7
Bt_18857_1_A1_at	LOC532189	___	0.0245	0.094041	1.73906	HR3 < HR7
Bt_2424_1_S1_at	DPYD	dihydropyrimidine dehydrogenase	0.0245	0.094277	1.14031	HR3 < HR7
Bt_5011_1_S2_at	LTBP2	latent transforming growth factor beta binding protein 2	0.0247	0.094596	1.17415	HR3 < HR7
Bt_15905_1_S1_at	B3GNT2	UDP_GlcNAc:betaGal beta_1,3_N_acetylglucosaminyltransferase 1	0.0248	0.094909	1.50728	HR3 < HR7
Bt_8823_3_S1_a_at	C8H9ORF46	chromosome 9 open reading frame 46	0.0249	0.095088	1.22871	HR3 < HR7
Bt_24574_1_S1_at	SLC10A3	solute carrier family 10, member 3	0.025	0.09549	1.38018	HR3 < HR7
Bt_27707_1_A1_at	XIST	___	0.025	0.095419	1.29974	HR3 < HR7
Bt_23770_1_A1_at	ALCAM	activated leukocyte cell adhesion molecule	0.025	0.095448	1.17599	HR3 < HR7
Bt_25897_1_S1_at	LOC522909	___	0.0253	0.096088	1.34101	HR3 < HR7
Bt_10630_1_S1_at	NMB	neuromedin B	0.0254	0.096355	1.95093	HR3 < HR7
Bt_25328_1_A1_at	___	___	0.0254	0.096531	1.53241	HR3 < HR7
Bt_10953_1_A1_at	TGFB1I4	transforming growth factor beta 1 induced transcript 4	0.0257	0.097174	1.15783	HR3 < HR7
Bt_22063_2_S1_at	BAAT	bile acid Coenzyme A: amino acid N_acyltransferase	0.0258	0.097337	1.01741	HR3 < HR7
Bt_21896_1_S1_at	COL21A1	collagen, type XXI, alpha 1	0.0259	0.097782	3.09016	HR3 < HR7
Bt_2294_1_S1_a_at	UBA7	ubiquitin_activating enzyme E1_like	0.0259	0.097542	1.93269	HR3 < HR7
Bt_29957_2_S1_a_at	ZFP2	zinc finger protein 643	0.0259	0.097735	1.17103	HR3 < HR7
Bt_8570_2_S1_at	LOC202451|KIAA1244|HEBP2	hypothetical protein LOC202451|KIAA1244|heme binding protein 2	0.0262	0.098583	1.39004	HR3 < HR7
Bt_20020_2_S1_at	HABP4	hyaluronan binding protein 4	0.0262	0.098412	1.24398	HR3 < HR7
Bt_20762_2_S1_at	CLLD6	chromosome 13 open reading frame 1	0.0263	0.098663	1.18557	HR3 < HR7
Bt_7871_1_S1_at	PDLIM2	PDZ and LIM domain 2	0.0265	0.099298	1.12988	HR3 < HR7
Bt_17523_1_A1_at	FLJ10378	FLJ10378 protein	0.0267	0.099634	1.3748	HR3 < HR7
Bt_7575_1_A1_at	GPT2	glutamic pyruvate transaminase 2	0.0268	0.099885	1.46274	HR3 < HR7
Bt_11717_1_S1_s_at	DCOHM	dimerization cofactor of hepatocyte nuclear factor 1 from muscle	0.0269	0.100357	1.27158	HR3 < HR7
Bt_27723_2_A1_a_at	RIPK3	receptor_interacting serine_threonine kinase 3	0.027	0.100576	1.297	HR3 < HR7
Bt_20998_1_S1_at	MGC152009	___	0.0275	0.10183	1.30187	HR3 < HR7
Bt_4902_1_S1_at	CTSZ	cathepsin Z	0.0275	0.101831	1.22287	HR3 < HR7
Bt_23977_1_A1_at	LOC515857	___	0.0277	0.102414	1.29696	HR3 < HR7
Bt_14000_1_S1_at	IPW	imprinted in Prader_Willi syndrome	0.0278	0.102728	1.19852	HR3 < HR7
Bt_24778_1_S1_at	USP32	ubiquitin specific protease 32	0.028	0.103093	1.72825	HR3 < HR7
Bt_15912_1_S1_at	PLAC8	placenta_specific 8	0.0283	0.103987	1.75643	HR3 < HR7
Bt_18575_1_A1_at	DTWD2	prothymosin, alpha pseudogene 2	0.0285	0.104424	1.26065	HR3 < HR7
Bt_25169_1_A1_at	PLCXD2	phosphatidylinositol_specific phospholipase C, X domain containing 2	0.0285	0.10434	1.21046	HR3 < HR7
Bt_1171_1_S1_at	SMTNL2	FLJ42461 protein	0.0287	0.104948	1.41081	HR3 < HR7
Bt_17426_1_A1_at	SLMAP	sarcolemma associated protein	0.0287	0.104881	1.12846	HR3 < HR7
Bt_15344_1_A1_at	UBB	ubiquitin B	0.029	0.105464	1.30833	HR3 < HR7
Bt_6350_1_A1_at	UBE2H	ubiquitin_conjugating enzyme E2H	0.029	0.105464	1.25952	HR3 < HR7
Bt_27806_1_S1_at	MPI	mannose phosphate isomerase	0.029	0.105493	1.18171	HR3 < HR7
Bt_19845_2_A1_at	F13A1	coagulation factor XIII, A1 polypeptide	0.0291	0.105856	1.27861	HR3 < HR7
Bt_11904_1_S1_at	ACSL6	acyl_CoA synthetase long_chain family member 6	0.0292	0.106081	1.34656	HR3 < HR7
Bt_23367_1_S1_at	HOOK1	hook homolog 1	0.0294	0.106462	1.41214	HR3 < HR7
Bt_24348_1_A1_at	EPHA4	EPH receptor A4	0.0294	0.106628	1.05769	HR3 < HR7
Bt_15329_1_A1_at	REEP5	chromosome 5 open reading frame 18	0.0296	0.10717	1.77001	HR3 < HR7
Bt_17564_1_S1_at	RNF165	ring finger protein 165	0.0297	0.107297	1.52524	HR3 < HR7
Bt_9504_1_A1_at	CCL4	chemokine ligand 4_like	0.0299	0.107747	1.28318	HR3 < HR7
Bt_14682_1_A1_at	FLJ25371	hypothetical protein FLJ25371	0.0301	0.108214	1.37015	HR3 < HR7
Bt_12646_1_A1_at	LOC614376	___	0.0301	0.108146	1.24975	HR3 < HR7
Bt_27599_1_A1_at	C14orf1	chromosome 14 open reading frame 1	0.0302	0.108574	2.11795	HR3 < HR7
Bt_9206_1_S1_at	SYTL1	synaptotagmin_like 1	0.0302	0.108574	1.22306	HR3 < HR7
Bt_14637_1_A1_at	SHPK	carbohydrate kinase_like	0.0302	0.108507	1.19025	HR3 < HR7
Bt_19263_1_S1_at	SNX24	sorting nexing 24	0.0303	0.108831	1.32566	HR3 < HR7
Bt_24749_1_S1_at	SLC36A4	solute carrier family 36, member 4	0.0304	0.109094	1.24011	HR3 < HR7
Bt_20613_1_A1_at	BCAR3	breast cancer anti_estrogen resistance 3	0.0306	0.109536	1.03492	HR3 < HR7
Bt_2729_1_S1_at	AP3S1	adaptor_related protein complex 3, sigma 1 subunit	0.031	0.110487	1.1613	HR3 < HR7
Bt_13537_1_A1_at	SLC16A1	solute carrier family 16, member 1	0.0312	0.110946	1.79593	HR3 < HR7
Bt_28415_2_S1_at	LOC514024	___	0.0313	0.111359	1.27634	HR3 < HR7
Bt_13821_1_S1_at	AK3L1	adenylate kinase 3	0.0313	0.111218	1.01449	HR3 < HR7
Bt_2159_1_S1_at	TMEM45A	hypothetical protein FLJ10134	0.0314	0.11144	1.83576	HR3 < HR7
Bt_22081_1_S1_at	LMO7	LIM domain 7	0.0315	0.111681	1.40121	HR3 < HR7
Bt_28524_1_S1_at	DOPEY2	chromosome 21 open reading frame 5	0.0315	0.111772	1.0917	HR3 < HR7
Bt_11188_1_S1_at	SCP2	sterol carrier protein 2	0.0319	0.112753	1.27767	HR3 < HR7
Bt_29662_1_A1_at	HIST1H2BI|HIST1H2BF|HIST1H2BC|HIST1H2BE|HIST1H2BG	histone 1, H2be|histone 1, H2bf|histone 1, H2bc|histone 1, H2bg|histone 1, H2bi	0.032	0.112963	1.63919	HR3 < HR7
Bt_17690_1_A1_at	MYEF2	myelin expression factor 2	0.0321	0.113246	1.32418	HR3 < HR7
Bt_1760_1_S1_at	REXO2	small fragment nuclease	0.0325	0.114368	1.18411	HR3 < HR7
Bt_19023_1_S1_at	TRAF5	TNF receptor_associated factor 5	0.0326	0.114525	1.32108	HR3 < HR7
Bt_22207_1_S1_at	PMVK	phosphomevalonate kinase	0.0327	0.114675	1.6189	HR3 < HR7
Bt_13296_1_A1_a_at	ANO10	hypothetical protein FLJ10375	0.0331	0.11568	1.413	HR3 < HR7
Bt_13306_1_S1_at	SORBS1	sorbin and SH3 domain containing 1	0.0334	0.116497	1.82293	HR3 < HR7
Bt_16228_1_A1_at	LDHAL6A|LDHC|UEV3|TSG101	lactate dehydrogenase A_like 6A|lactate dehydrogenase C|ubiquitin_conjugating enzyme E2_like|tumor susceptibility gene 101	0.0334	0.116342	1.31141	HR3 < HR7
Bt_4793_1_S2_at	SLC12A2	solute carrier family 12, member 2	0.0337	0.117147	1.75975	HR3 < HR7
Bt_21049_1_S1_at	EXOC6	SEC15_like 1	0.0337	0.117119	1.19212	HR3 < HR7
Bt_4937_1_S1_at	RRBP1	ribosome binding protein 1 homolog 180kDa	0.0338	0.117488	1.35365	HR3 < HR7
Bt_28554_1_S1_at	SIAT6|JMJD2A	sialyltransferase 6 |jumonji domain containing 2A	0.0338	0.117441	1.01676	HR3 < HR7
Bt_16032_1_S1_at	ANXA1	annexin A1	0.0339	0.117508	1.01568	HR3 < HR7
Bt_9241_1_A1_at	TBC1D20	TBC1 domain family, member 20	0.0344	0.118864	1.34693	HR3 < HR7
Bt_17482_1_A1_at	RPL35A|IQCG|LMLN	ribosomal protein L35a|IQ motif containing G|leishmanolysin_like	0.0345	0.118995	1.48809	HR3 < HR7
Bt_27383_1_A1_at	ADCK1	aarF domain containing kinase 1	0.0345	0.118968	1.46583	HR3 < HR7
Bt_13309_1_S1_at	TPD52	tumor protein D52	0.0345	0.118965	1.39868	HR3 < HR7
Bt_4332_1_S2_at	CEBPA	CCAAT/enhancer binding protein, alpha	0.0347	0.119548	1.30436	HR3 < HR7
Bt_21953_1_S1_at	RHBDL1	rhomboid, veinlet_like 1	0.0347	0.119566	1.22235	HR3 < HR7
Bt_25191_1_A1_at	FAM151B	AASA9217	0.0347	0.119688	1.18833	HR3 < HR7
Bt_22586_1_A1_at	IMPAD1	myo_inositol monophosphatase A3	0.0348	0.119796	1.60811	HR3 < HR7
Bt_20162_1_S1_at	SFRS5	splicing factor, arginine/serine_rich 5	0.0348	0.119871	1.49943	HR3 < HR7
Bt_4929_1_S2_at	GAA	glucosidase, alpha; acid	0.0349	0.119899	1.19961	HR3 < HR7
Bt_17460_1_A1_at	SLITRK2	SLIT and NTRK_like family, member 2	0.035	0.120356	1.71611	HR3 < HR7
Bt_19402_1_A1_at	TOR1AIP1	___	0.035	0.120195	1.31768	HR3 < HR7
Bt_1702_1_A1_at	PHLDA2	pleckstrin homology_like domain, family A, member 2	0.0353	0.120997	1.3784	HR3 < HR7
Bt_5997_1_S1_at	TSTA3	tissue specific transplantation antigen P35B	0.0355	0.121379	1.47536	HR3 < HR7
Bt_19371_1_S1_at	KCNK2	potassium channel, subfamily K, member 2	0.0355	0.121525	1.11247	HR3 < HR7
Bt_13553_1_S1_at	SPCS3	signal peptidase complex subunit 3 homolog	0.0358	0.122085	1.20183	HR3 < HR7
Bt_7353_1_S1_at	SLC46A1	similar to RIKEN cDNA 1110002C08 gene	0.0359	0.122477	1.06078	HR3 < HR7
Bt_15660_1_A1_at	HELZ	helicase with zinc finger domain	0.0362	0.122955	1.2792	HR3 < HR7
Bt_1164_1_S1_at	OSBPL7	oxysterol binding protein_like 7	0.0366	0.123847	1.24052	HR3 < HR7
Bt_12980_1_S1_at	SFTPD	surfactant, pulmonary_associated protein D	0.0367	0.124205	2.87962	HR3 < HR7
Bt_27193_2_S1_at	FAM43A	family with sequence similarity 43, member A	0.0367	0.124223	1.42502	HR3 < HR7
Bt_20215_1_S1_at	CSRNP1	AXIN1 up_regulated 1	0.0372	0.125278	1.38101	HR3 < HR7
Bt_25952_1_A1_at	MGC14288	hypothetical protein MGC14288	0.0372	0.125403	1.33397	HR3 < HR7
Bt_29638_1_A1_at	CHAC2	___	0.0375	0.126007	1.40581	HR3 < HR7
Bt_29552_1_A1_at	___	___	0.0375	0.125986	1.08244	HR3 < HR7
Bt_29351_1_A1_at	PRSS22	protease, serine, 22	0.0375	0.125965	1.02604	HR3 < HR7
Bt_24412_1_S1_at	BCLAF1	BCL2_associated transcription factor 1	0.0377	0.126502	1.39454	HR3 < HR7
Bt_24487_1_S1_at	MRPL32	mitochondrial ribosomal protein L32	0.0378	0.126777	1.35693	HR3 < HR7
Bt_28610_1_S1_at	___	___	0.0378	0.126626	1.02083	HR3 < HR7
Bt_7128_1_S1_at	STC1	stanniocalcin 1	0.0379	0.126978	1.47424	HR3 < HR7
Bt_3134_1_A1_at	___	___	0.0381	0.127329	1.18444	HR3 < HR7
Bt_24224_1_S1_at	PTPLB	protein tyrosine phosphatase_like, member b	0.0382	0.127577	1.30966	HR3 < HR7
Bt_22616_1_S1_at	SDHAF1	___	0.0383	0.127726	1.2762	HR3 < HR7
Bt_5494_1_S1_at	CD44	CD44 antigen	0.0384	0.12801	1.03702	HR3 < HR7
Bt_25264_1_A1_at	STYK1	serine/threonine/tyrosine kinase 1	0.0385	0.128114	2.24275	HR3 < HR7
Bt_1416_1_S1_at	LGALS3	lectin, galactoside_binding, soluble, 3	0.0385	0.12834	1.26354	HR3 < HR7
Bt_17253_1_A1_at	SUV420H1	suppressor of variegation 4_20 homolog 1	0.0389	0.129214	1.2173	HR3 < HR7
Bt_16752_1_A1_at	TXNDC9	thioredoxin domain containing 9	0.0391	0.129587	1.37714	HR3 < HR7
Bt_16762_1_S1_at	FLJ41603	FLJ41603 protein	0.0393	0.129996	1.54031	HR3 < HR7
Bt_9728_1_S1_at	ATP1B3	ATPase, Na+/K+ transporting, beta 3 polypeptide	0.0402	0.132192	1.08605	HR3 < HR7
Bt_21343_2_A1_a_at	GMFG	glia maturation factor, gamma	0.0404	0.132848	1.23143	HR3 < HR7
Bt_2177_2_S1_at	LOC511583	hypothetical protein BC001096	0.0406	0.133262	1.26066	HR3 < HR7
Bt_24175_1_A1_at	NDEL1|MYH10	nudE nuclear distribution gene E homolog like 1 |myosin, heavy polypeptide 10, non_muscle	0.0406	0.133143	1.1411	HR3 < HR7
Bt_15996_1_S1_at	ACSS1	acetyl_Coenzyme A synthetase 2 _like	0.0407	0.133577	1.85554	HR3 < HR7
Bt_209_1_S1_at	LYZ2	lysozyme	0.0409	0.133912	1.70825	HR3 < HR7
Bt_17571_1_A1_at	SPI1	spleen focus forming virus proviral integration oncogene spi1	0.041	0.134271	1.44545	HR3 < HR7
Bt_4345_1_S1_at	FAS	Fas	0.041	0.134181	1.3756	HR3 < HR7
Bt_14005_1_S1_at	CD53	CD53 antigen	0.0412	0.13473	1.44624	HR3 < HR7
Bt_4907_1_S1_at	RAB8A	RAB8A, member RAS oncogene family	0.0418	0.136154	1.29114	HR3 < HR7
Bt_8993_1_S1_at	LOC783889	___	0.0418	0.13613	1.28428	HR3 < HR7
Bt_29296_1_S1_at	SEC23B	Sec23 homolog B	0.0419	0.13625	1.63865	HR3 < HR7
Bt_16738_1_A1_at	IRX3	iroquois homeobox protein 3	0.0422	0.137024	1.29971	HR3 < HR7
Bt_6942_1_S1_at	MUCIN	___	0.0425	0.137674	1.43179	HR3 < HR7
Bt_3415_1_A1_at	C3H1orf113	hypothetical protein FLJ22938	0.0426	0.137875	1.26389	HR3 < HR7
Bt_4604_1_S1_a_at	ACSM1	butyryl Coenzyme A synthetase 1	0.0427	0.138145	1.40045	HR3 < HR7
Bt_6898_1_S1_at	SPSB2	likely ortholog of mouse gene rich cluster, C9 gene	0.0427	0.13814	1.17876	HR3 < HR7
Bt_5945_1_A1_at	ITIH4	inter_alpha inhibitor H4	0.043	0.13882	1.50938	HR3 < HR7
Bt_11521_1_A1_at	PLAC9	placenta_specific 9	0.0431	0.138962	1.29842	HR3 < HR7
Bt_24884_2_S1_at	CSF2RA	colony stimulating factor 2 receptor, alpha, low_affinity	0.0435	0.139834	1.3618	HR3 < HR7
Bt_26394_1_S1_at	UBE2B	ubiquitin_conjugating enzyme E2B	0.0435	0.140054	1.14434	HR3 < HR7
Bt_20635_1_S1_at	CXCL17	DMC	0.0439	0.140714	1.26165	HR3 < HR7
Bt_18423_1_A1_at	ZNF533	zinc finger protein 533	0.0441	0.141227	1.47755	HR3 < HR7
Bt_7728_1_A1_at	DCBLD2	discoidin, CUB and LCCL domain containing 2	0.0441	0.141295	1.30454	HR3 < HR7
Bt_18858_1_A1_at	DPP10	dipeptidylpeptidase 10	0.0442	0.141418	1.42575	HR3 < HR7
Bt_23488_1_S1_at	CFP	properdin P factor, complement	0.0446	0.142275	1.13905	HR3 < HR7
Bt_3120_1_A1_at	LIPA	lipase A, lysosomal acid, cholesterol esterase	0.0449	0.14302	1.42703	HR3 < HR7
Bt_16770_1_A1_at	OGFRL1	opioid growth factor receptor_like 1	0.0449	0.143119	1.29053	HR3 < HR7
Bt_28015_1_S1_at	NCR1	natural cytotoxicity triggering receptor 1	0.045	0.143301	1.26132	HR3 < HR7
Bt_18050_1_S1_at	NIPBL	Nipped_B homolog	0.0453	0.144049	1.30834	HR3 < HR7
Bt_633_3_S1_at	SFXN1	sideroflexin 1	0.0454	0.144226	1.35838	HR3 < HR7
Bt_14010_1_S1_at	PTGR1	leukotriene B4 12_hydroxydehydrogenase	0.0456	0.144667	1.20234	HR3 < HR7
Bt_28507_1_A1_at	ABT1	activator of basal transcription 1	0.0457	0.144859	1.31964	HR3 < HR7
Bt_6966_1_S1_at	GGPS1	geranylgeranyl diphosphate synthase 1	0.0458	0.145063	1.15692	HR3 < HR7
Bt_18399_1_A1_at	PIAS1	protein inhibitor of activated STAT, 1	0.0458	0.145019	1.13828	HR3 < HR7
Bt_29521_1_A1_at	TFCP2L3	transcription factor CP2_like 3	0.0459	0.145308	1.17041	HR3 < HR7
Bt_20987_2_S1_at	LOC515651	hypothetical protein LOC128977	0.0461	0.14581	1.39483	HR3 < HR7
Bt_20001_1_S1_at	CRTC1	mucoepidermoid carcinoma translocated 1	0.0462	0.145923	1.20334	HR3 < HR7
Bt_457_1_S1_at	SPADH1	deleted in malignant brain tumors 1	0.0464	0.146254	1.19792	HR3 < HR7
Bt_22445_1_S1_at	SYNRG	AP1 gamma subunit binding protein 1	0.0464	0.146234	1.14753	HR3 < HR7
Bt_22274_1_S1_at	SYT7|PCANAP7	synaptotagmin VII|prostate cancer associated protein 7	0.0465	0.146411	2.37262	HR3 < HR7
Bt_22280_1_S1_at	SSFA2	sperm specific antigen 2	0.0466	0.146763	1.60433	HR3 < HR7
Bt_9789_1_S1_at	ASCL2	dishevelled, dsh homolog 1	0.0466	0.146769	1.46702	HR3 < HR7
Bt_27202_1_A1_at	SOSTDC1	sclerostin domain containing 1	0.0467	0.146883	1.06329	HR3 < HR7
Bt_28645_1_A1_at	RIF1	receptor_interacting factor 1	0.0469	0.147293	1.19815	HR3 < HR7
Bt_11544_1_A1_at	CGI_141	CGI_141 protein	0.047	0.147477	1.4581	HR3 < HR7
Bt_4434_1_A1_at	CYB5A	cytochrome b_5	0.0474	0.148184	1.29196	HR3 < HR7
Bt_8750_1_S1_at	EIF2C2	eukaryotic translation initiation factor 2C, 2	0.0476	0.148634	1.39833	HR3 < HR7
Bt_28380_1_S1_at	ZNF691	hypothetical protein LOC51058	0.0476	0.148756	1.17321	HR3 < HR7
Bt_3828_1_A1_at	ZHX3	zinc fingers and homeoboxes 3	0.0477	0.148973	1.59322	HR3 < HR7
Bt_22085_1_S1_at	RBM15|SLC16A4	RNA binding motif protein 15|solute carrier family 16, member 4	0.0478	0.149171	1.17914	HR3 < HR7
Bt_1152_1_S1_at	C11H2ORF64	hypothetical protein MGC52110	0.048	0.149499	1.15253	HR3 < HR7
Bt_10727_1_S1_at	RWDD4A	hypothetical protein MGC10198	0.0483	0.150158	1.57927	HR3 < HR7
Bt_1942_1_S1_at	PLAUR	plasminogen activator, urokinase receptor	0.0487	0.151172	1.37983	HR3 < HR7
Bt_7337_1_A1_at	ARAP2 /// LOC781512	___	0.0489	0.151669	1.39803	HR3 < HR7
Bt_26712_1_S1_at	MGST1	microsomal glutathione S_transferase 1	0.0494	0.152754	1.17696	HR3 < HR7
Bt_17244_1_A1_at	CGI_119|ZPRO	CGI_119 protein|NOT_AVAILABLE	0.0497	0.153316	1.37537	HR3 < HR7
Bt_21331_1_A1_at	CCR5	chemokine receptor 5	0.0497	0.15321	1.11351	HR3 < HR7
Bt_19845_1_S1_at	F13A1	coagulation factor XIII, A1 polypeptide	0.0499	0.153685	1.43591	HR3 < HR7
Bt_22720_2_S1_a_at	TM7SF3	transmembrane 7 superfamily member 3	0.0499	0.153771	1.3517	HR3 < HR7
Bt_6123_1_S1_at	DTNB|DNMT3A	dystrobrevin, beta|DNA _methyltransferase 3 alpha	0.05	0.15394	1.18675	HR3 < HR7
Bt_18949_1_S1_at	ATP1A1	ATPase, Na+/K+ transporting, alpha 1 polypeptide	0.0501	0.154211	1.52409	HR3 < HR7
Bt_26830_1_S1_at	MTHFR	5,10_methylenetetrahydrofolate reductase	0.0501	0.154051	1.32608	HR3 < HR7
BtAffx_29967_1_S1_at	COX2|ATP6|ND3|ATP8|COX3|ND4|CYTB|ND4L|ND6	___	0.0502	0.154268	1.16112	HR3 < HR7
Bt_11586_1_S1_at	PYCARD	PYD and CARD domain containing	0.0505	0.154782	1.13568	HR3 < HR7
Bt_19555_1_A1_at	___	___	0.0506	0.155008	1.50851	HR3 < HR7
Bt_8030_1_S1_at	RGS3	regulator of G_protein signalling 3	0.0509	0.155684	1.16939	HR3 < HR7
Bt_20762_1_A1_at	C13orf1	chromosome 13 open reading frame 1	0.0511	0.156244	1.20784	HR3 < HR7
Bt_23227_1_S1_at	MAD	MAX dimerization protein 1	0.0512	0.156465	1.07264	HR3 < HR7
Bt_16580_3_A1_at	GRHL1	transcription factor CP2_like 2	0.0515	0.157008	1.16857	HR3 < HR7
Bt_22322_1_S1_at	SAA1|SAA2	serum amyloid A2|serum amyloid A1	0.0516	0.15708	3.0269	HR3 < HR7
Bt_18636_1_S1_at	___	___	0.0519	0.157801	1.47574	HR3 < HR7
Bt_19937_1_S1_at	CPD	carboxypeptidase D	0.0526	0.159087	1.19526	HR3 < HR7
Bt_13410_1_S1_at	RPS6KA3	ribosomal protein S6 kinase, 90kDa, polypeptide 3	0.0527	0.159432	1.1825	HR3 < HR7
Bt_25726_1_A1_at	DCP1A	decapping enzyme	0.0527	0.15928	1.15941	HR3 < HR7
Bt_6534_1_S1_at	CNNM4	cyclin M4	0.0532	0.160314	1.33574	HR3 < HR7
Bt_21861_1_S1_at	CHST9	carbohydrate sulfotransferase 9	0.0533	0.160397	1.30026	HR3 < HR7
Bt_26905_1_A1_at	PPP1R3B	protein phosphatase 1, regulatory subunit 3B	0.0537	0.161319	1.05375	HR3 < HR7
Bt_27192_1_S1_at	ETF1	eukaryotic translation termination factor 1	0.054	0.162018	1.39192	HR3 < HR7
Bt_23128_1_S1_at	PDIA4	protein disulfide isomerase related protein	0.0544	0.162809	1.14973	HR3 < HR7
Bt_9077_1_S1_at	BDP1	B double prime 1, subunit of RNA polymerase III transcription initiation factor IIIB	0.0545	0.162944	1.26452	HR3 < HR7
Bt_25448_1_A1_at	FLJ34389	hypothetical protein FLJ34389	0.0546	0.163148	1.29877	HR3 < HR7
Bt_24983_1_A1_at	DNCH2	dynein, cytoplasmic, heavy polypeptide 2	1e-05	0.002725	1.36198	HR3 > HR7
Bt_7584_1_S1_at	PNMA1	paraneoplastic antigen MA1	1e-05	0.001299	1.24239	HR3 > HR7
Bt_29670_1_A1_at	PACRGL	hypothetical protein MGC29898	0.0002	0.004615	1.2847	HR3 > HR7
Bt_10030_2_S1_a_at	PMEPA1	transmembrane, prostate androgen induced RNA	0.0004	0.007231	1.56006	HR3 > HR7
Bt_3192_1_S1_at	RABL2B	RAB, member of RAS oncogene family_like 2A	0.0005	0.008133	1.38917	HR3 > HR7
Bt_22555_2_S1_at	LOC100190887	___	0.0005	0.008163	1.33598	HR3 > HR7
Bt_22381_1_S1_at	PLA2G10	phospholipase A2, group X	0.0005	0.008383	1.15919	HR3 > HR7
Bt_26526_1_A1_at	DKFZp761O2018	hypothetical protein DKFZp761O2018	0.0006	0.008923	1.72485	HR3 > HR7
Bt_16487_1_S1_at	CLDN10	claudin 10	0.0006	0.008624	1.64954	HR3 > HR7
Bt_22450_2_A1_a_at	THEX1	3' exoribonuclease	0.0006	0.009498	1.41059	HR3 > HR7
Bt_22502_1_S1_at	ROBO4	roundabout homolog 4, magic roundabout	0.0007	0.009705	1.3233	HR3 > HR7
Bt_13134_1_S1_at	JUN	v_jun sarcoma virus 17 oncogene homolog	0.0008	0.010941	1.9593	HR3 > HR7
Bt_12654_1_S1_at	EGFLAM	hypothetical protein FLJ39155	0.001	0.012346	3.29501	HR3 > HR7
Bt_26488_1_A1_at	ECT2L	___	0.001	0.012212	2.02838	HR3 > HR7
Bt_8206_1_S1_at	SFRS7	splicing factor, arginine/serine_rich 7, 35kDa	0.001	0.011811	1.37665	HR3 > HR7
Bt_24731_1_S1_at	HOXD10	homeo box D10	0.0011	0.012887	1.49915	HR3 > HR7
Bt_1952_1_S1_a_at	HLCS	holocarboxylase synthetase	0.0012	0.013134	1.21404	HR3 > HR7
Bt_20034_1_S1_at	GPSM1	G_protein signalling modulator 1	0.0013	0.013755	1.09959	HR3 > HR7
Bt_25016_1_S1_at	EBF1	early B_cell factor	0.0014	0.014473	1.35728	HR3 > HR7
Bt_21770_1_S1_at	SLC29A1	solute carrier family 29, member 1	0.0015	0.015465	2.18962	HR3 > HR7
Bt_12280_1_S2_at	TP53	tumor protein p53	0.0015	0.015542	1.45887	HR3 > HR7
Bt_27422_1_A1_at	ZMYND12	zinc finger, MYND domain containing 12	0.0016	0.015891	1.38547	HR3 > HR7
Bt_2965_2_S1_at	GAS8	growth arrest_specific 8	0.0016	0.015856	1.18576	HR3 > HR7
Bt_709_1_S1_at	LPCAT4	PLSC domain containing protein	0.0017	0.016662	1.41	HR3 > HR7
Bt_12952_2_S1_a_at	DNASE1	deoxyribonuclease I	0.0018	0.017197	1.5263	HR3 > HR7
Bt_11152_2_S1_at	SAMD1	sterile alpha motif domain containing 1	0.0018	0.017001	1.26395	HR3 > HR7
Bt_2806_1_S1_at	C13H20ORF12	NOT_AVAILABLE	0.0019	0.017829	1.21953	HR3 > HR7
Bt_22545_1_S1_a_at	FBLN1	fibulin 1	0.002	0.018285	2.71663	HR3 > HR7
Bt_3253_3_S1_at	LOC617871	___	0.002	0.018453	1.45235	HR3 > HR7
Bt_21835_1_S1_at	PKIG	protein kinase inhibitor gamma	0.002	0.018111	1.42316	HR3 > HR7
Bt_470_1_S1_at	F2	coagulation factor II	0.0021	0.018637	1.44612	HR3 > HR7
Bt_21191_2_A1_at	PDE4DIP	phosphodiesterase 4D interacting protein	0.0021	0.018634	1.2059	HR3 > HR7
Bt_25506_1_A1_at	EFCAB1	hypothetical protein FLJ11767	0.0021	0.018574	1.04703	HR3 > HR7
Bt_25773_1_A1_at	IQCA1	IQ motif containing with AAA domain	0.0022	0.019388	1.42768	HR3 > HR7
Bt_27639_2_A1_at	PPM1E	protein phosphatase 1E	0.0022	0.019292	1.1794	HR3 > HR7
Bt_1525_1_S2_at	AQP1	aquaporin 1	0.0023	0.019904	1.42227	HR3 > HR7
Bt_11479_1_A1_at	DNAH10	dynein, axonemal, heavy polypeptide 10	0.0023	0.019651	1.35244	HR3 > HR7
Bt_27847_1_S1_at	DNAH9	dynein, axonemal, heavy polypeptide 9	0.0023	0.019579	1.3215	HR3 > HR7
Bt_19730_1_A1_at	FLJ32926	hypothetical protein FLJ32926	0.0023	0.019979	1.17328	HR3 > HR7
Bt_12295_1_S1_at	PDPN	lung type_I cell membrane_associated glycoprotein	0.0024	0.020143	2.17222	HR3 > HR7
Bt_27105_1_A1_at	___	___	0.0024	0.020253	1.4792	HR3 > HR7
Bt_22526_1_S1_at	HSPB8	heat shock 22kDa protein 8	0.0024	0.020372	1.4233	HR3 > HR7
Bt_17031_1_A1_at	LOC790788	___	0.0025	0.021072	1.30325	HR3 > HR7
Bt_4871_1_S1_at	PRMT1	HMT1 hnRNP methyltransferase_like 2	0.0025	0.021072	1.24354	HR3 > HR7
Bt_26486_1_A1_at	CART1	cartilage paired_class homeoprotein 1	0.0026	0.021511	1.60941	HR3 > HR7
Bt_25265_1_A1_at	WDR69	hypothetical protein FLJ25955	0.0026	0.021478	1.28599	HR3 > HR7
Bt_27589_1_A1_at	FLJ40427	hypothetical protein FLJ40427	0.0027	0.021959	1.32772	HR3 > HR7
Bt_26023_1_A1_at	WDR16	WD repeat domain 16	0.0028	0.022267	1.42876	HR3 > HR7
Bt_24470_1_S1_a_at	TRIM37	tripartite motif_containing 37	0.0028	0.022408	1.37508	HR3 > HR7
Bt_13624_1_S1_at	FBXO15	F_box protein 15	0.0028	0.022546	1.28334	HR3 > HR7
Bt_5365_2_S1_at	LATS2	LATS, large tumor suppressor, homolog 2	0.0028	0.022153	1.27547	HR3 > HR7
Bt_25327_1_A1_at	CCDC153	hypothetical protein LOC283152	0.003	0.023597	1.21464	HR3 > HR7
Bt_23401_1_S1_at	FHL1	four and a half LIM domains 1	0.0031	0.023901	1.9703	HR3 > HR7
Bt_5006_1_S1_at	PAIP2	poly binding protein interacting protein 2	0.0031	0.023733	1.2172	HR3 > HR7
Bt_3323_1_S1_at	PLXNB2	plexin B2	0.0032	0.024392	1.38306	HR3 > HR7
Bt_21401_2_S1_at	RSPH9	chromosome 6 open reading frame 206	0.0032	0.024312	1.07992	HR3 > HR7
Bt_27678_1_A1_at	MPHOSPH10	M_phase phosphoprotein 10	0.0033	0.024731	1.38061	HR3 > HR7
Bt_26706_1_S1_at	IQCA1	IQ motif containing with AAA domain	0.0033	0.024885	1.36768	HR3 > HR7
Bt_10631_1_A1_at	ZNF547	zinc finger protein 568	0.0033	0.024893	1.35857	HR3 > HR7
Bt_5528_1_S1_at	SLC7A5	solute carrier family 7, member 5	0.0034	0.025115	1.5291	HR3 > HR7
Bt_5911_2_S1_at	TTL	tubulin tyrosine ligase	0.0034	0.02511	1.28228	HR3 > HR7
Bt_19552_1_A1_at	C13orf18	chromosome 13 open reading frame 18	0.0035	0.025558	1.36648	HR3 > HR7
Bt_27269_1_A1_at	STARD3NL	STARD3 N_terminal like	0.0035	0.025558	1.34488	HR3 > HR7
Bt_21147_2_S1_a_at	LOC507810	___	0.0036	0.026075	1.50959	HR3 > HR7
Bt_26654_1_S1_at	FHAD1	KIAA1937 protein	0.0037	0.0268	1.36492	HR3 > HR7
Bt_9413_1_S1_at	RAB7L1|SLC41A1|NUCKS|FLJ32569	RAB7, member RAS oncogene family_like 1|solute carrier family 41, member 1|nuclear ubiquitous casein kinase and cyclin_dependent kinase substrate|hypothetical protein FLJ32569	0.0038	0.026973	1.37238	HR3 > HR7
Bt_17849_2_S1_at	SORL1	sortilin_related receptor, L A repeats_containing	0.0038	0.027105	1.36366	HR3 > HR7
Bt_2274_1_A1_at	LAS1L	LAS1_like	0.0038	0.027198	1.33517	HR3 > HR7
Bt_22126_1_S1_at	TSPAN5	transmembrane 4 superfamily member 9	0.0039	0.027717	1.82529	HR3 > HR7
Bt_27409_1_A1_at	HYDIN	hydrocephalus inducing	0.0039	0.02757	1.60749	HR3 > HR7
Bt_2503_1_S1_at	PUS7	hypothetical protein FLJ20485	0.0039	0.027431	1.31737	HR3 > HR7
Bt_2511_1_S1_at	FBXL6	F_box and leucine_rich repeat protein 6	0.004	0.027947	1.56663	HR3 > HR7
Bt_5003_2_S1_a_at	EMCN	endomucin	0.0041	0.028655	1.78287	HR3 > HR7
Bt_2525_1_S1_at	XRCC1	X_ray repair complementing defective repair in Chinese hamster cells 1	0.0041	0.028328	1.404	HR3 > HR7
Bt_2179_1_S1_at	SALL2	sal_like 2	0.0041	0.028586	1.35857	HR3 > HR7
Bt_16906_1_A1_at	IQCD	IQ motif containing D	0.0041	0.028444	1.30877	HR3 > HR7
Bt_9310_1_S1_at	C16orf5	chromosome 16 open reading frame 5	0.0041	0.028618	1.10781	HR3 > HR7
Bt_23280_1_S1_at	PTK7	PTK7 protein tyrosine kinase 7	0.0043	0.029303	1.48857	HR3 > HR7
Bt_27416_1_A1_at	TRAF3IP1	TNF receptor_associated factor 3 interacting protein 1	0.0043	0.029386	1.44446	HR3 > HR7
Bt_22073_1_S1_at	P15RS	hypothetical protein FLJ10656	0.0043	0.029441	1.20616	HR3 > HR7
Bt_12768_1_S1_at	PCK1	phosphoenolpyruvate carboxykinase 1	0.0043	0.029222	1.19705	HR3 > HR7
Bt_1247_1_S1_at	SERGEF	deafness locus associated putative guanine nucleotide exchange factor	0.0043	0.029207	1.17793	HR3 > HR7
Bt_5486_1_S1_at	NUDC	nuclear distribution gene C homolog	0.0044	0.029792	1.16803	HR3 > HR7
Bt_10781_1_S1_at	WDR17	WD repeat domain 17	0.0045	0.030089	1.38647	HR3 > HR7
Bt_9918_1_S1_at	RFX2	regulatory factor X, 2	0.0046	0.030382	1.53222	HR3 > HR7
Bt_20833_3_A1_at	NHLRC2	NHL repeat containing 2	0.0046	0.030487	1.43968	HR3 > HR7
Bt_18932_1_A1_at	LOC614993	___	0.0046	0.030551	1.38035	HR3 > HR7
Bt_26489_1_A1_at	RPGRIP1L	KIAA1005 protein	0.0046	0.030622	1.01124	HR3 > HR7
Bt_11366_1_S1_at	PTK7	PTK7 protein tyrosine kinase 7	0.0047	0.0309	1.80745	HR3 > HR7
Bt_25125_1_A1_at	KIF9	kinesin family member 9	0.0047	0.030973	1.05058	HR3 > HR7
Bt_6003_1_S1_a_at	CCDC17	hypothetical protein FLJ33084	0.0048	0.031289	1.42629	HR3 > HR7
Bt_654_1_A1_at	ZMYND11	zinc finger, MYND domain containing 11	0.0048	0.031315	1.28528	HR3 > HR7
Bt_10814_1_S1_at	F2R	coagulation factor II receptor	0.0049	0.03185	1.48571	HR3 > HR7
Bt_2559_1_S1_at	CETN2	centrin, EF_hand protein, 2	0.0049	0.031907	1.45524	HR3 > HR7
Bt_5013_3_S1_at	WNK1	WNK lysine deficient protein kinase 1	0.0049	0.031759	1.41648	HR3 > HR7
Bt_4318_1_S1_a_at	CENPT	hypothetical protein FLJ13111	0.005	0.032425	1.44927	HR3 > HR7
Bt_28327_1_A1_at	PUS7	hypothetical protein FLJ20485	0.005	0.03224	1.34816	HR3 > HR7
Bt_5313_1_S1_at	MMP2	matrix metalloproteinase 2	0.0051	0.032822	3.03647	HR3 > HR7
Bt_1580_1_S1_at	SCG5	secretory granule, neuroendocrine protein 1	0.0051	0.032541	2.43055	HR3 > HR7
Bt_26204_1_A1_at	TTC39C	chromosome 18 open reading frame 17	0.0051	0.03289	1.23973	HR3 > HR7
Bt_4814_1_S1_at	NCALD	neurocalcin delta	0.0052	0.033202	1.35859	HR3 > HR7
Bt_23330_1_S1_at	RAB30	RAB30, member RAS oncogene family	0.0053	0.03359	1.30613	HR3 > HR7
Bt_1409_1_S1_at	TPPP3	brain specific protein	0.0054	0.033936	1.58956	HR3 > HR7
Bt_16567_1_A1_at	PRKRA	protein kinase, interferon_inducible double stranded RNA dependent activator	0.0054	0.033865	1.38448	HR3 > HR7
Bt_15569_1_A1_at	SIAT7C	sialyltransferase 7 C	0.0054	0.034162	1.2614	HR3 > HR7
Bt_20365_1_S1_at	PIM2	pim_2 oncogene	0.0054	0.03394	1.17975	HR3 > HR7
Bt_10352_1_S1_at	POP5	processing of precursor 5, ribonuclease P/MRP subunit	0.0055	0.034371	1.13995	HR3 > HR7
Bt_24179_1_A1_at	GPR103	G protein_coupled receptor 103	0.0056	0.034668	1.34341	HR3 > HR7
Bt_4177_3_A1_at	ROBO2	roundabout, axon guidance receptor, homolog 2	0.0057	0.035197	2.21837	HR3 > HR7
Bt_28081_1_S1_at	POGZ	pogo transposable element with ZNF domain	0.0057	0.035234	1.3154	HR3 > HR7
Bt_26999_1_S1_at	SMPX	small muscle protein, X_linked	0.0059	0.035873	1.49122	HR3 > HR7
Bt_6814_1_S1_at	MYLIP	myosin regulatory light chain interacting protein	0.006	0.036445	1.61721	HR3 > HR7
Bt_22468_2_A1_at	MGC128008	___	0.006	0.036404	1.37285	HR3 > HR7
Bt_10991_1_S1_at	FLJ23129	hypothetical protein FLJ23129	0.006	0.036498	1.36766	HR3 > HR7
Bt_22803_1_S1_at	TUBB2B	tubulin, beta polypeptide	0.0062	0.03711	1.94045	HR3 > HR7
Bt_18639_2_S1_at	FBXO32	F_box protein 32	0.0062	0.037319	1.6036	HR3 > HR7
Bt_23282_1_S1_at	GLI3	GLI_Kruppel family member GLI3	0.0062	0.037209	1.54373	HR3 > HR7
Bt_7236_1_S1_at	PIK3R1	phosphoinositide_3_kinase, regulatory subunit 1	0.0062	0.037227	1.27884	HR3 > HR7
Bt_24984_1_A1_at	CDKL4|SOS1	cyclin_dependent kinase_like 4|son of sevenless homolog 1	0.0063	0.037763	1.53979	HR3 > HR7
Bt_21528_1_A1_at	MDK	midkine	0.0064	0.037778	2.3492	HR3 > HR7
Bt_6003_2_S1_at	CCDC17	hypothetical protein FLJ33084	0.0064	0.038127	1.30771	HR3 > HR7
Bt_13321_1_S1_at	CSPP1	hypothetical protein FLJ22490	0.0064	0.03788	1.25162	HR3 > HR7
Bt_12408_1_S1_at	ICMT	isoprenylcysteine carboxyl methyltransferase	0.0067	0.039104	1.30881	HR3 > HR7
Bt_25800_1_A1_at	C11H2orf39	CG10958_like	0.0069	0.039744	1.56281	HR3 > HR7
Bt_13855_1_A1_at	ADAMDEC1	ADAM_like, decysin 1	0.007	0.040161	1.54257	HR3 > HR7
Bt_11059_1_S1_at	RBM5	RNA binding motif protein 5	0.007	0.040221	1.37724	HR3 > HR7
Bt_5366_1_S1_at	PROS1	protein S	0.0072	0.041234	2.72561	HR3 > HR7
Bt_8883_1_S1_at	BTN3A2	butyrophilin, subfamily 3, member A3	0.0072	0.04098	1.75374	HR3 > HR7
Bt_959_1_S1_at	FLNA	filamin A, alpha	0.0072	0.041115	1.44397	HR3 > HR7
Bt_19346_2_A1_a_at	DKFZP564J102	DKFZP564J102 protein	0.0073	0.041314	1.5106	HR3 > HR7
Bt_11702_1_A1_at	PAPOLB|FLJ10324|KIAA0415	poly polymerase beta |hypothetical protein FLJ10324|KIAA0415 protein	0.0074	0.0419	1.72347	HR3 > HR7
Bt_14388_1_A1_at	KCTD15	potassium channel tetramerisation domain containing 15	0.0074	0.041829	1.2398	HR3 > HR7
Bt_4126_2_S1_at	CYP4A22	cytochrome P450, family 4, subfamily A, polypeptide 11	0.0074	0.04193	1.18766	HR3 > HR7
Bt_27061_1_S1_at	TOB1 /// TOB1	transducer of ERBB2, 1	0.0075	0.04203	1.345	HR3 > HR7
Bt_13911_1_S1_s_at	NUP210	nucleoporin 210kDa	0.0076	0.0426	1.4807	HR3 > HR7
Bt_692_2_S1_at	FLJ32112	hypothetical protein FLJ32112	0.0076	0.042538	1.28325	HR3 > HR7
Bt_12000_1_S1_at	C14orf44|CN044	chromosome 14 open reading frame 44|NOT_AVAILABLE	0.0076	0.042634	1.24154	HR3 > HR7
Bt_28140_1_S1_at	KCTD15	potassium channel tetramerisation domain containing 15	0.0076	0.042668	1.05655	HR3 > HR7
Bt_29945_1_S1_at	PCMTD1	___	0.0077	0.042937	1.48512	HR3 > HR7
Bt_21667_1_S1_at	RPUSD2	chromosome 15 open reading frame 19	0.0079	0.04353	1.3093	HR3 > HR7
Bt_22981_2_S1_a_at	DNMT3A	DNA _methyltransferase 3 alpha	0.0079	0.043602	1.25854	HR3 > HR7
Bt_4571_1_S1_at	CD34	CD34 antigen	0.008	0.044101	2.05645	HR3 > HR7
Bt_7014_1_S1_at	PAICS	phosphoribosylaminoimidazole carboxylase, phosphoribosylaminoimidazole succinocarboxamide synthetase	0.008	0.044036	1.38108	HR3 > HR7
Bt_6003_1_S1_at	CCDC17	hypothetical protein FLJ33084	0.008	0.044009	1.34149	HR3 > HR7
Bt_17723_1_A1_at	MGC133619	FLJ46266 protein	0.008	0.043883	1.23715	HR3 > HR7
Bt_7955_1_S1_at	PCOLCE	procollagen C_endopeptidase enhancer	0.0081	0.04454	2.90086	HR3 > HR7
Bt_29362_1_A1_at	POT1	POT1 protection of telomeres 1 homolog	0.0081	0.04452	1.39956	HR3 > HR7
Bt_24442_1_A1_at	ARHGEF11	Rho guanine nucleotide exchange factor 11|FLJ00193 protein|hypothetical protein FLJ32884	0.0082	0.044569	1.61169	HR3 > HR7
Bt_21401_3_A1_at	RSPH9	chromosome 6 open reading frame 206	0.0082	0.044601	1.20216	HR3 > HR7
Bt_4872_1_S1_at	MXRA8	matrix_remodelling associated 8	0.0083	0.045217	2.12197	HR3 > HR7
Bt_21760_2_S1_at	SLC34A3|TUBB2|MGC61598|NDOR1|LOC441476|COBRA1|LOC401565|FLJ20245	solute carrier family 34, member 3|tubulin, beta, 2|similar to ankyrin_repeat protein Nrarp|NADPH dependent diflavin oxidoreductase 1|hypothetical gene supported by AK097565; BC033939|cofactor of BRCA1|similar to 4931415M17 protein|hypothetical protein FLJ	0.0083	0.04515	1.76609	HR3 > HR7
Bt_14298_1_A1_at	ZDHHC1	zinc finger, DHHC domain containing 1	0.0084	0.045271	1.31513	HR3 > HR7
Bt_4056_1_S1_at	CRIP2	cysteine_rich protein 2	0.0084	0.045314	1.2446	HR3 > HR7
Bt_26092_1_A1_at	NF1	neurofibromin 1	0.0084	0.045527	1.05113	HR3 > HR7
Bt_8079_2_S1_at	SAFB2	scaffold attachment factor B2	0.0085	0.045618	1.69535	HR3 > HR7
Bt_7356_1_S1_at	MYST4	MYST histone acetyltransferase 4	0.0086	0.046218	1.26648	HR3 > HR7
Bt_25633_1_A1_at	RGS22	DKFZP434I092 protein	0.0086	0.046	1.20701	HR3 > HR7
Bt_11380_1_A1_at	CUGBP2|LOC254312	CUG triplet repeat, RNA binding protein 2|hypothetical protein LOC254312	0.0087	0.046337	1.6799	HR3 > HR7
Bt_25671_1_A1_at	TTC18	tetratricopeptide repeat domain 18	0.0087	0.046601	1.55937	HR3 > HR7
Bt_18384_1_A1_at	TTBK2	tau tubulin kinase 2	0.0087	0.046429	1.28279	HR3 > HR7
Bt_27262_1_S1_at	PITRM1	pitrilysin metalloproteinase 1	0.0089	0.047295	1.32488	HR3 > HR7
Bt_2035_1_S1_at	WDR34	WD repeat domain 34	0.0089	0.047117	1.31978	HR3 > HR7
Bt_22623_1_A1_at	DHX40	DEAH box polypeptide 40	0.0091	0.04782	1.45034	HR3 > HR7
Bt_6003_2_S1_a_at	CCDC17	hypothetical protein FLJ33084	0.0091	0.047841	1.36163	HR3 > HR7
Bt_25491_1_A1_at	DNAH5	dynein, axonemal, heavy polypeptide 5	0.0091	0.048046	1.29074	HR3 > HR7
Bt_12261_2_S1_a_at	TASP1	chromosome 20 open reading frame 13	0.0091	0.048037	1.21596	HR3 > HR7
Bt_11942_1_S1_at	COL18A1	collagen, type XVIII, alpha 1	0.0092	0.048201	2.07666	HR3 > HR7
Bt_13947_1_S1_at	RQCD1	RCD1 required for cell differentiation1 homolog	0.0092	0.048438	1.28605	HR3 > HR7
Bt_20694_1_A1_at	CTNNAL1	catenin, alpha_like 1	0.0092	0.048134	1.02001	HR3 > HR7
Bt_1418_2_S1_at	HIATL2|CTSL2|LOC340508	hippocampus abundant gene transcript_like 2|cathepsin L2|hypothetical protein LOC340508	0.0093	0.048747	1.28936	HR3 > HR7
Bt_25773_2_S1_at	IQCA1	IQ motif containing with AAA domain	0.0093	0.048533	1.10686	HR3 > HR7
Bt_16364_1_A1_at	LRRC48	hypothetical protein DKFZp586M1120	0.0094	0.048909	1.31435	HR3 > HR7
Bt_17378_1_A1_at	BRD2|BOLA_DNA|BOLA_DMA|LOC618722|BOLA_DYA|PSMB8|BOLA_DOB|LOC512468|PSMB9|BOLA_DYB|MGC142379|COL11A2|HKE6|TAP2|MGC133641|LOC524959|LOC504943|BOLA_DMB	___	0.0095	0.049251	1.20064	HR3 > HR7
Bt_25158_1_S1_at	NUP35	nucleoporin 35kDa	0.0096	0.049494	1.31222	HR3 > HR7
Bt_25569_1_A1_at	FLJ10534	hypothetical protein FLJ10534	0.0096	0.049842	1.24914	HR3 > HR7
Bt_27496_1_A1_at	ZNF165	zinc finger protein 165	0.0097	0.050209	1.09211	HR3 > HR7
Bt_11748_2_S1_a_at	FAM20C	family with sequence similarity 20, member C	0.0098	0.050479	1.54082	HR3 > HR7
Bt_11599_2_S1_at	SEMA6A	sema domain, transmembrane domain, and cytoplasmic domain, 6A	0.0098	0.050256	1.5127	HR3 > HR7
Bt_22186_1_A1_at	DYDC2	hypothetical protein MGC16186	0.0099	0.050761	1.39691	HR3 > HR7
Bt_27269_2_S1_at	STARD3NL	STARD3 N_terminal like	0.0099	0.050889	1.31169	HR3 > HR7
Bt_14379_1_A1_at	GINS3	hypothetical protein FLJ13912	0.0101	0.051461	1.10064	HR3 > HR7
Bt_20234_1_S1_at	TMEM119	hypothetical protein LOC338773	0.0103	0.051929	1.94253	HR3 > HR7
Bt_17632_1_A1_at	C14orf160|C14orf159	chromosome 14 open reading frame 160|chromosome 14 open reading frame 159	0.0103	0.051937	1.33084	HR3 > HR7
Bt_16026_1_S1_at	KCNRG	potassium channel regulator	0.0104	0.052478	1.69378	HR3 > HR7
Bt_16632_1_A1_at	LOC613276	___	0.0104	0.05245	1.29245	HR3 > HR7
Bt_6127_1_S1_at	GLB1	galactosidase, beta 1	0.0105	0.052901	1.14105	HR3 > HR7
Bt_24933_1_S1_at	RARRES1	retinoic acid receptor responder 1	0.0106	0.053251	2.35403	HR3 > HR7
Bt_27339_2_S1_at	MME	membrane metallo_endopeptidase	0.0106	0.053031	2.32752	HR3 > HR7
Bt_28091_2_S1_a_at	TAF2	TAF2 RNA polymerase II, TATA box binding protein _associated factor, 150kDa	0.0106	0.053025	1.2448	HR3 > HR7
Bt_27560_1_A1_at	CCDC39	hypothetical protein DKFZp434A128	0.0107	0.0535	1.57566	HR3 > HR7
Bt_17248_1_S1_at	ZNF305	zinc finger protein 305	0.0107	0.053479	1.45774	HR3 > HR7
Bt_25509_1_A1_at	MGC26594	hypothetical protein MGC26594	0.0107	0.053456	1.40038	HR3 > HR7
Bt_18111_1_A1_at	___	___	0.0108	0.053873	2.57373	HR3 > HR7
Bt_25058_1_A1_at	TP73	tumor protein p73	0.0108	0.053752	1.38271	HR3 > HR7
Bt_17268_1_A1_at	LOC132671	LOC132671	0.0108	0.053756	1.27908	HR3 > HR7
Bt_26871_1_S1_at	MEN1	multiple endocrine neoplasia I	0.0108	0.053748	1.26731	HR3 > HR7
Bt_8619_1_S1_at	SH3BP5	SH3_domain binding protein 5	0.0109	0.054043	1.3958	HR3 > HR7
Bt_16051_1_S1_at	PPRC1	peroxisome proliferative activated receptor, gamma, coactivator_related 1	0.0109	0.053894	1.26229	HR3 > HR7
Bt_16795_1_A1_at	SPAG6	sperm associated antigen 6	0.011	0.054394	1.31608	HR3 > HR7
Bt_4850_1_S1_at	NT5C3L	hypothetical protein MGC20781	0.0111	0.054651	1.57499	HR3 > HR7
Bt_24569_1_A1_at	CC2D2A	KIAA1345 protein	0.0112	0.055119	1.47042	HR3 > HR7
Bt_22630_1_S1_at	DHDH	dihydrodiol dehydrogenase	0.0112	0.054987	1.00738	HR3 > HR7
Bt_14166_2_S1_at	TMEM150C	___	0.0113	0.055437	1.4938	HR3 > HR7
Bt_10781_2_S1_at	WDR17	WD repeat domain 17	0.0113	0.055187	1.18324	HR3 > HR7
Bt_6626_1_S1_at	PPAP2A	phosphatidic acid phosphatase type 2A	0.0114	0.055761	1.92429	HR3 > HR7
Bt_27313_1_A1_at	CSPG5	chondroitin sulfate proteoglycan 5	0.0114	0.055488	1.4552	HR3 > HR7
Bt_27054_2_S1_a_at	SETDB1	SET domain, bifurcated 1	0.0114	0.055772	1.33009	HR3 > HR7
Bt_24532_1_A1_at	IL17RB	interleukin 17 receptor B	0.0115	0.055839	1.60608	HR3 > HR7
Bt_2222_2_S1_at	WDFY3	WD repeat and FYVE domain containing 3	0.0115	0.055839	1.4207	HR3 > HR7
Bt_29371_1_A1_at	___	___	0.0115	0.055914	1.41934	HR3 > HR7
Bt_2331_1_A1_at	RAMP1	receptor activity modifying protein 1	0.0117	0.056639	1.36121	HR3 > HR7
Bt_21848_1_A1_at	ADCK2|NDUFB2|BRAF	aarF domain containing kinase 2|NADH dehydrogenase 1 beta subcomplex, 2, 8kDa|v_raf murine sarcoma viral oncogene homolog B1	0.0119	0.057323	1.63735	HR3 > HR7
Bt_26530_1_S1_at	ACAD10	acyl_Coenzyme A dehydrogenase family, member 10	0.0119	0.057247	1.45273	HR3 > HR7
Bt_4844_1_S1_at	PTN	pleiotrophin	0.012	0.05738	2.08451	HR3 > HR7
Bt_17066_1_A1_at	C11H9ORF116	chromosome 9 open reading frame 116	0.012	0.05738	1.40774	HR3 > HR7
Bt_3766_1_A1_at	ANKRD32	ankyrin repeat domain 32	0.0121	0.057901	1.45179	HR3 > HR7
Bt_21062_1_S1_at	DCDC2B	___	0.0121	0.057755	1.21933	HR3 > HR7
Bt_783_1_S1_at	AOX1	aldehyde oxidase 1	0.0123	0.05862	1.5429	HR3 > HR7
Bt_17014_1_A1_at	DYTN	malate dehydrogenase 1B, NAD	0.0123	0.058388	1.4327	HR3 > HR7
Bt_3820_1_S1_at	SNW1	SKI interacting protein	0.0124	0.058807	1.23072	HR3 > HR7
Bt_10180_1_A1_at	FOXF1	forkhead box F1	0.0125	0.059313	2.26735	HR3 > HR7
Bt_6651_1_S1_at	TBX3	T_box 3	0.0126	0.059568	3.0308	HR3 > HR7
Bt_10565_1_A1_at	SYNE1	spectrin repeat containing, nuclear envelope 1	0.0126	0.059362	1.50444	HR3 > HR7
Bt_1372_1_A1_at	AGBL5	hypothetical protein FLJ21839	0.0127	0.059739	1.56961	HR3 > HR7
Bt_4026_1_S1_at	SLC39A1	solute carrier family 39, member 1	0.0127	0.059878	1.48342	HR3 > HR7
Bt_17048_3_A1_a_at	SPATS1	spermatogenesis associated, serine_rich 1	0.0127	0.059742	1.15772	HR3 > HR7
Bt_20453_3_S1_at	ABHD14A	DKFZP564O243 protein	0.0129	0.060531	1.33913	HR3 > HR7
Bt_19514_1_A1_at	LOC100140616	___	0.013	0.060845	1.69209	HR3 > HR7
Bt_29923_1_S1_at	CCBE1	collagen and calcium binding EGF domains 1	0.0131	0.061029	1.36189	HR3 > HR7
Bt_9539_1_A1_at	___	___	0.0132	0.061399	1.07175	HR3 > HR7
Bt_23575_1_A1_at	ECM2	extracellular matrix protein 2, female organ and adipocyte specific	0.0134	0.061959	2.47415	HR3 > HR7
Bt_12912_1_S1_at	COL4A1	collagen, type IV, alpha 1	0.0134	0.061975	2.10561	HR3 > HR7
Bt_26716_2_S1_at	XPO5	exportin 5	0.0134	0.061924	1.33479	HR3 > HR7
Bt_3319_1_A1_at	MORN4	chromosome 10 open reading frame 83	0.0136	0.062728	1.25464	HR3 > HR7
Bt_12464_1_S1_at	SRGAP1	SLIT_ROBO Rho GTPase activating protein 1	0.0137	0.062915	1.33881	HR3 > HR7
Bt_21967_1_S1_at	GLI2	GLI_Kruppel family member GLI2	0.0138	0.06324	1.65306	HR3 > HR7
Bt_4892_1_A1_at	AKAP8L	A kinase anchor protein 8_like	0.0139	0.063634	1.6023	HR3 > HR7
Bt_27308_1_S1_at	EMX2	empty spiracles homolog 2	0.0139	0.063597	1.45619	HR3 > HR7
Bt_23660_1_A1_at	RAB30	RAB30, member RAS oncogene family	0.0139	0.063595	1.43334	HR3 > HR7
Bt_25419_1_A1_at	PACRG	PARK2 co_regulated	0.0139	0.063595	1.29025	HR3 > HR7
Bt_24758_1_S1_at	PES1	pescadillo homolog 1, containing BRCT domain	0.014	0.063983	1.32434	HR3 > HR7
Bt_2812_1_A1_at	DPF1	D4, zinc and double PHD fingers family 1	0.014	0.063963	1.32361	HR3 > HR7
Bt_23288_1_S1_at	KHDRBS1	KH domain containing, RNA binding, signal transduction associated 1	0.0143	0.064716	1.5007	HR3 > HR7
Bt_4850_3_S1_a_at	NT5C3L	hypothetical protein MGC20781	0.0143	0.064706	1.458	HR3 > HR7
Bt_25030_1_A1_a_at	TM9SF2	transmembrane 9 superfamily member 2	0.0145	0.065535	1.18256	HR3 > HR7
Bt_17685_1_A1_at	C3H1orf189	OTTHUMP00000034203	0.0145	0.06555	1.04651	HR3 > HR7
Bt_18928_1_A1_at	EIF4E3	eukaryotic translation initiation factor 4E member 3	0.0146	0.065911	1.18887	HR3 > HR7
Bt_2926_1_S1_at	HNRNPM	heterogeneous nuclear ribonucleoprotein M	0.0146	0.065729	1.1498	HR3 > HR7
Bt_24252_1_S1_at	CHES1	checkpoint suppressor 1	0.0147	0.066106	1.33953	HR3 > HR7
Bt_20973_1_S1_at	GLB1L	galactosidase, beta 1_like	0.0148	0.0665	1.42381	HR3 > HR7
Bt_18541_1_A1_at	VIM	vimentin	0.0148	0.066403	1.36033	HR3 > HR7
Bt_27034_1_A1_at	TEKT1	tektin 1	0.0149	0.066776	1.3463	HR3 > HR7
Bt_25541_1_A1_at	CCDC135	hypothetical protein DKFZp434I099	0.0149	0.066653	1.10243	HR3 > HR7
Bt_17867_1_S1_at	DNASE1L3	deoxyribonuclease I_like 3	0.015	0.06708	1.52349	HR3 > HR7
Bt_22206_1_S1_at	LOC767880	similar to RIKEN cDNA 6430537H07 gene	0.015	0.066955	1.16826	HR3 > HR7
Bt_27161_1_A1_at	LOC540268	hypothetical protein LOC57821	0.0153	0.068068	1.44521	HR3 > HR7
Bt_13943_1_A1_at	MSH6	mutS homolog 6	0.0153	0.068068	1.29257	HR3 > HR7
Bt_27072_1_A1_at	PB1	polybromo 1	0.0153	0.067869	1.07952	HR3 > HR7
Bt_21979_1_S1_at	CXCR6	chemokine receptor 6	0.0155	0.068514	1.32492	HR3 > HR7
Bt_20448_1_S1_at	IQCB1	IQ motif containing B1	0.0155	0.068684	1.28734	HR3 > HR7
Bt_17354_1_A1_at	ARMC2	armadillo repeat containing 2	0.0157	0.06915	1.30461	HR3 > HR7
Bt_29277_1_S1_at	LRTOMT	Hypothetical 55_1 kDa protein F09G8_5 in chromosome III	0.0158	0.069396	1.3384	HR3 > HR7
Bt_13251_1_S1_at	MFNG	manic fringe homolog	0.0159	0.069883	1.18876	HR3 > HR7
Bt_18630_1_A1_at	LOC528523	___	0.0159	0.070015	1.10586	HR3 > HR7
Bt_27222_1_A1_at	C20orf26	chromosome 20 open reading frame 26	0.0163	0.070897	1.229	HR3 > HR7
Bt_3939_2_A1_at	AASDHPPT	aminoadipate_semialdehyde dehydrogenase_phosphopantetheinyl transferase	0.0166	0.071994	1.57634	HR3 > HR7
Bt_13703_1_S1_at	MMP11	matrix metalloproteinase 11	0.0166	0.071919	1.41605	HR3 > HR7
Bt_25312_1_A1_at	COLEC12	collectin sub_family member 12	0.0167	0.07217	3.69282	HR3 > HR7
Bt_195_2_S1_at	KDM2A	F_box and leucine_rich repeat protein 11	0.0167	0.072162	1.2601	HR3 > HR7
Bt_2925_1_A1_at	LSM8	___	0.0168	0.072715	1.44216	HR3 > HR7
Bt_23391_1_S1_at	GUCY1B3|GUCY1A3	guanylate cyclase 1, soluble, beta 3|guanylate cyclase 1, soluble, alpha 3	0.0168	0.072701	1.15601	HR3 > HR7
Bt_8508_1_A1_at	CREB3L2	cAMP responsive element binding protein 3_like 2	0.0168	0.072577	1.13717	HR3 > HR7
Bt_24544_1_S1_at	NUP85	pericentrin 1	0.017	0.073018	1.31688	HR3 > HR7
Bt_3309_1_A1_at	PANK2	pantothenate kinase 2	0.017	0.073168	1.21174	HR3 > HR7
Bt_26222_1_A1_at	GDF3	growth differentiation factor 3	0.0171	0.073555	1.75978	HR3 > HR7
Bt_28973_1_A1_at	MMP2	matrix metalloproteinase 2	0.0171	0.073338	1.65637	HR3 > HR7
Bt_10260_1_S1_at	MLL5|LHFPL3	myeloid/lymphoid or mixed_lineage leukemia 5 |lipoma HMGIC fusion partner_like 3	0.0171	0.073338	1.25799	HR3 > HR7
Bt_5769_1_S1_at	C3orf15	chromosome 3 open reading frame 15	0.0172	0.073697	1.47005	HR3 > HR7
Bt_19029_1_A1_at	FLJ21159	hypothetical protein FLJ21159	0.0172	0.073683	1.30663	HR3 > HR7
Bt_24533_1_A1_at	KIAA1005	KIAA1005 protein	0.0172	0.073671	1.20366	HR3 > HR7
Bt_13911_1_S1_at	NUP210	nucleoporin 210kDa	0.0173	0.073879	1.55949	HR3 > HR7
Bt_17026_1_S1_at	ARHGAP17	Rho GTPase activating protein 17	0.0173	0.07407	1.37692	HR3 > HR7
Bt_18968_1_A1_at	C9H6ORF165	chromosome 6 open reading frame 165	0.0175	0.074516	1.32159	HR3 > HR7
Bt_20223_2_S1_at	IL17D	interleukin 17D	0.0175	0.074672	1.25944	HR3 > HR7
Bt_20256_1_S1_at	PRKAB1	protein kinase, AMP_activated, beta 1 non_catalytic subunit	0.0177	0.075211	1.43261	HR3 > HR7
Bt_16091_1_S1_at	TCHP	hypothetical protein MGC10854	0.0177	0.075036	1.05868	HR3 > HR7
Bt_21731_1_S1_at	DBN1	drebrin 1	0.0179	0.075795	1.5576	HR3 > HR7
Bt_16619_1_A1_at	CXXC6|CCAR1	CXXC finger 6|cell division cycle and apoptosis regulator 1	0.018	0.076151	1.35209	HR3 > HR7
Bt_17723_1_A1_s_at	MGC133619	FLJ46266 protein	0.018	0.076168	1.07949	HR3 > HR7
Bt_3923_1_S1_at	C1H21ORF63	chromosome 21 open reading frame 63	0.0181	0.076209	1.30106	HR3 > HR7
Bt_13993_2_S1_at	PGR	progesterone receptor	0.0183	0.076985	1.08785	HR3 > HR7
Bt_20073_1_S1_at	STRADA	protein kinase LYK5	0.0184	0.077323	1.27036	HR3 > HR7
Bt_7563_1_S1_at	MED9	mediator of RNA polymerase II transcription, subunit 9 homolog	0.0186	0.077722	1.28206	HR3 > HR7
Bt_6140_1_S1_at	RAB11FIP5	RAB11 family interacting protein 5	0.0186	0.07763	1.18071	HR3 > HR7
Bt_27838_2_S1_a_at	PHLDB3	pleckstrin homology_like domain, family B, member 3	0.0186	0.077677	1.14664	HR3 > HR7
Bt_18914_1_S1_at	MKLN1|PODXL	muskelin 1, intracellular mediator containing kelch motifs|podocalyxin_like	0.0188	0.078359	1.19256	HR3 > HR7
Bt_21385_1_S1_at	SERPINH1	serine proteinase inhibitor, clade H, member 1,	0.019	0.078819	1.35657	HR3 > HR7
Bt_18599_1_A1_at	___	___	0.019	0.078976	1.25715	HR3 > HR7
Bt_12561_1_S1_at	RHOF	ras homolog gene family, member F	0.019	0.079026	1.25016	HR3 > HR7
Bt_24328_1_S1_at	MAOA	monoamine oxidase A	0.0191	0.079047	1.31237	HR3 > HR7
Bt_5408_1_A1_at	UCHL1	ubiquitin carboxyl_terminal esterase L1	0.0192	0.079606	1.86423	HR3 > HR7
Bt_1739_2_S1_at	FZD4	frizzled homolog 4	0.0192	0.079404	1.29529	HR3 > HR7
Bt_9096_1_S1_at	NUP88|C1QBP|RIP|MIS12|RABEP1|DERL2|DHX33	nucleoporin 88kDa|complement component 1, q subcomponent binding protein|RPA interacting protein|MIS12 homolog |rabaptin, RAB GTPase binding effector protein 1|Der1_like domain family, member 2|DEAH box polypeptide 33	0.0193	0.079908	1.29333	HR3 > HR7
Bt_3581_1_A1_at	C21H14orf79	chromosome 14 open reading frame 79	0.0193	0.079667	1.27578	HR3 > HR7
Bt_16622_1_A1_at	SLAMF9	SLAM family member 7|signaling lymphocytic activation molecule family member 1|lymphocyte antigen 9|CD48 antigen	0.0196	0.080837	1.00527	HR3 > HR7
Bt_28353_1_A1_at	MUC5AC	mucin 5, subtypes A and C, tracheobronchial/gastric	0.0198	0.081238	1.24988	HR3 > HR7
Bt_17242_1_A1_at	CYP2B	cytochrome P450, family 2, subfamily B, polypeptide 6	0.0199	0.081511	1.02218	HR3 > HR7
Bt_23671_1_S1_at	AMDHD1	hypothetical protein MGC35366	0.0202	0.082315	1.30334	HR3 > HR7
Bt_22000_1_A1_at	CYR61	cysteine_rich, angiogenic inducer, 61	0.0203	0.082817	2.10634	HR3 > HR7
Bt_21237_1_S1_at	TMEM206	hypothetical protein FLJ10874	0.0203	0.082789	1.48642	HR3 > HR7
Bt_18203_1_A1_at	JAM2	junctional adhesion molecule 2	0.0203	0.082759	1.44321	HR3 > HR7
Bt_24670_1_S1_a_at	RUVBL2	RuvB_like 2	0.0204	0.083115	1.21903	HR3 > HR7
Bt_9459_1_S1_at	PDPK1	3_phosphoinositide dependent protein kinase_1	0.0204	0.083113	1.07524	HR3 > HR7
Bt_8713_1_S1_at	BMS1	BMS1_like, ribosome assembly protein	0.0206	0.083547	1.27341	HR3 > HR7
Bt_15812_1_A1_at	MGC39518	hypothetical protein MGC39518	0.0207	0.083931	1.25613	HR3 > HR7
Bt_28395_1_S1_at	WDR54	hypothetical protein FLJ12953 similar to Mus musculus D3Mm3e	0.0207	0.083887	1.25265	HR3 > HR7
Bt_27914_1_S1_at	RAB17	RAB17, member RAS oncogene family	0.0209	0.084305	1.29085	HR3 > HR7
Bt_23813_1_A1_at	TRAF3IP1	TNF receptor_associated factor 3 interacting protein 1	0.021	0.084646	1.20354	HR3 > HR7
Bt_16638_2_S1_at	RORC	RAR_related orphan receptor C	0.0213	0.085489	1.84712	HR3 > HR7
Bt_13326_1_S1_at	GAS7	growth arrest_specific 7	0.0213	0.085626	1.4253	HR3 > HR7
Bt_7543_1_S1_at	HOXA5	homeo box A5	0.0217	0.08661	1.31651	HR3 > HR7
Bt_18626_1_A1_at	RABL5	RAB, member RAS oncogene family_like 5	0.0218	0.087051	1.37525	HR3 > HR7
Bt_269_1_S1_at	ATP2C1	ATPase, Ca++ transporting, type 2C, member 1	0.0219	0.087107	1.67189	HR3 > HR7
Bt_3311_2_S1_at	MALAT1	metastasis associated lung adenocarcinoma transcript 1	0.0219	0.08715	1.66177	HR3 > HR7
Bt_6071_1_S1_at	MGC21644	hypothetical protein MGC21644	0.0219	0.087362	1.45928	HR3 > HR7
Bt_7486_1_S1_at	SNRNP200	activating signal cointegrator 1 complex subunit 3_like 1	0.0219	0.08733	1.29705	HR3 > HR7
Bt_17696_2_A1_at	FLJ34658	hypothetical protein FLJ34658	0.0221	0.087859	1.36292	HR3 > HR7
Bt_16271_2_A1_at	CLEC4E	C_type lectin, superfamily member 9	0.0223	0.088481	1.33406	HR3 > HR7
Bt_16271_1_S1_at	CLEC4E	C_type lectin, superfamily member 9	0.0223	0.088379	1.26322	HR3 > HR7
Bt_26494_1_S1_at	DONSON	downstream neighbor of SON	0.0223	0.08829	1.09413	HR3 > HR7
Bt_3092_1_S1_at	MFAP2	microfibrillar_associated protein 2	0.0224	0.088777	2.43875	HR3 > HR7
Bt_23416_1_S1_at	LOC342357|LCMT1|AQP8	similar to hypothetical protein FLJ35867|leucine carboxyl methyltransferase 1|aquaporin 8	0.0225	0.088921	1.16451	HR3 > HR7
Bt_923_1_A1_at	ZCCHC3	zinc finger, CCHC domain containing 3	0.0225	0.088806	1.15085	HR3 > HR7
Bt_12382_1_S1_at	PCDHGA8 /// PCDHGB4 /// PCDHGC3	protocadherin gamma subfamily A, 3|protocadherin gamma subfamily A, 12|protocadherin gamma subfamily C, 3|protocadherin gamma subfamily C, 4|protocadherin gamma subfamily C, 5	0.0226	0.089233	1.172	HR3 > HR7
Bt_7587_1_S1_a_at	PCBP4	poly binding protein 4	0.0227	0.089471	1.14467	HR3 > HR7
Bt_12781_1_S1_at	MYB	v_myb myeloblastosis viral oncogene homolog	0.0228	0.089806	1.01714	HR3 > HR7
Bt_24736_1_S1_at	SPAG1	sperm associated antigen 1	0.0229	0.089806	1.26575	HR3 > HR7
Bt_18008_1_S1_at	SYS1	___	0.0229	0.089916	1.1307	HR3 > HR7
Bt_18018_1_A1_a_at	TCERG1	transcription elongation regulator 1	0.023	0.090178	1.48573	HR3 > HR7
Bt_16597_1_S1_at	EXOSC4	exosome component 4	0.023	0.090098	1.26973	HR3 > HR7
Bt_21020_1_S1_at	LOC532798	LOC126731	0.0231	0.090468	1.32517	HR3 > HR7
Bt_4785_1_S1_at	MAP3K3	mitogen_activated protein kinase kinase kinase 3	0.0232	0.090609	1.25046	HR3 > HR7
Bt_25006_1_S1_at	STK33	serine/threonine kinase 33	0.0233	0.090969	1.18102	HR3 > HR7
Bt_28472_1_S1_at	OLFML3	olfactomedin_like 3	0.0234	0.091303	1.72278	HR3 > HR7
Bt_26636_1_S1_at	NKG7	natural killer cell group 7 sequence	0.0234	0.091311	1.47306	HR3 > HR7
Bt_15671_1_S1_at	SLC25A37	NK3 transcription factor related, locus 1 |mitochondrial solute carrier protein	0.0237	0.092012	1.32329	HR3 > HR7
Bt_8848_1_S1_at	TMEM106C	hypothetical protein MGC5576	0.0238	0.092246	1.2993	HR3 > HR7
Bt_13946_1_S1_at	HINFP	MBD2 _interacting zinc finger protein	0.0238	0.092382	1.21952	HR3 > HR7
Bt_5770_1_A1_at	SMPD2	sphingomyelin phosphodiesterase 2, neutral membrane	0.0239	0.09261	1.44136	HR3 > HR7
Bt_25277_1_A1_at	MPDZ	multiple PDZ domain protein	0.024	0.092762	1.51355	HR3 > HR7
Bt_11471_1_A1_at	___	___	0.024	0.092645	1.3453	HR3 > HR7
Bt_16603_1_A1_at	MITD1	hypothetical protein BC018453	0.0241	0.092966	1.29376	HR3 > HR7
Bt_4114_1_S1_at	RFC2	replication factor C 2, 40kDa	0.0242	0.093328	1.3374	HR3 > HR7
Bt_17441_1_A1_at	COQ10A	hypothetical protein FLJ32452	0.0242	0.093237	1.09871	HR3 > HR7
Bt_20730_1_A1_at	BBS7	Bardet_Biedl syndrome 7	0.0243	0.093699	1.23313	HR3 > HR7
Bt_21981_3_S1_at	ANTXR1	anthrax toxin receptor 1	0.0244	0.093795	2.20488	HR3 > HR7
Bt_23179_1_S2_at	HSP90AA1	heat shock 90kDa protein 1, alpha	0.0247	0.094752	1.31681	HR3 > HR7
Bt_3307_1_A1_at	NDP	Norrie disease	0.0248	0.094961	3.00939	HR3 > HR7
Bt_11298_1_A1_at	___	___	0.0248	0.094939	1.04975	HR3 > HR7
Bt_27405_1_S1_at	RAD50	RAD50 homolog	0.0249	0.095158	1.33766	HR3 > HR7
Bt_22150_2_S1_at	LZTFL1	leucine zipper transcription factor_like 1	0.025	0.095352	1.1896	HR3 > HR7
Bt_7873_1_S1_at	BCAM	Lutheran blood group	0.0251	0.095708	1.85817	HR3 > HR7
Bt_21551_1_S1_at	UCKL1	uridine_cytidine kinase 1_like 1	0.0253	0.096256	1.19395	HR3 > HR7
Bt_13629_1_A1_at	KCNJ16	potassium inwardly_rectifying channel, subfamily J, member 16	0.0254	0.096396	1.36547	HR3 > HR7
Bt_19630_1_A1_at	___	___	0.0254	0.096357	1.12392	HR3 > HR7
Bt_10361_1_S1_at	MuLK	multi_substrate lipid kinase	0.0256	0.097059	1.31103	HR3 > HR7
Bt_8612_2_S1_at	QTRTD1	queuine tRNA_ribosyltransferase domain containing 1	0.0256	0.097035	1.25243	HR3 > HR7
Bt_12924_1_S1_at	BRB	ribonuclease, RNase A family, 1	0.0257	0.097262	2.12148	HR3 > HR7
Bt_14414_1_A1_at	PLK1S1	chromosome 20 open reading frame 19	0.0257	0.097282	1.42964	HR3 > HR7
Bt_27053_1_A1_at	GPR1	G protein_coupled receptor 1	0.0257	0.097273	1.04753	HR3 > HR7
Bt_27960_1_A1_at	LARS	leucyl_tRNA synthetase	0.0258	0.097409	1.18777	HR3 > HR7
Bt_11015_1_S1_at	LIMR	lipocalin_interacting membrane receptor	0.0259	0.097694	1.36827	HR3 > HR7
Bt_9511_1_S1_at	___	___	0.0259	0.097597	1.15342	HR3 > HR7
Bt_26903_1_A1_at	PCYOX1L	hypothetical protein MGC3265	0.026	0.097894	1.36331	HR3 > HR7
Bt_13224_1_A1_at	CYP4V2	cytochrome P450, family 4, subfamily V, polypeptide 2	0.0262	0.09836	1.47199	HR3 > HR7
Bt_23148_1_S1_at	COL5A1	collagen, type V, alpha 1	0.0263	0.098846	2.07243	HR3 > HR7
Bt_15697_2_S1_at	PER2	period homolog 2	0.0263	0.098801	1.33874	HR3 > HR7
Bt_17452_1_S1_at	MPDZ	multiple PDZ domain protein	0.0263	0.098748	1.16287	HR3 > HR7
Bt_665_1_S1_s_at	CYP2D14 /// MGC127055	cytochrome P450, family 2, subfamily D, polypeptide 7 pseudogene 1|cytochrome P450, family 2, subfamily D, polypeptide 6	0.0263	0.098748	1.13097	HR3 > HR7
Bt_28499_1_S1_at	CSNK1E	casein kinase 1, epsilon	0.0264	0.099093	1.34586	HR3 > HR7
Bt_10543_1_S1_at	KIAA1462	KIAA1462	0.0265	0.099245	1.67613	HR3 > HR7
Bt_24522_3_S1_a_at	KLF6	Kruppel_like factor 6	0.0266	0.099378	1.59139	HR3 > HR7
Bt_9407_1_S1_at	C9orf78|TOR1B|USP20|FNBP1|TOR1A	chromosome 9 open reading frame 78|torsin family 1, member B |ubiquitin specific protease 20|formin binding protein 1|torsin family 1, member A	0.0266	0.099431	1.35817	HR3 > HR7
Bt_21493_2_S1_a_at	CSE1L	CSE1 chromosome segregation 1_like	0.0267	0.099707	1.25853	HR3 > HR7
Bt_17562_1_A1_at	LOC196996	hypothetical protein LOC196996	0.0267	0.099739	1.12384	HR3 > HR7
Bt_21766_2_S1_at	MLF1	myeloid leukemia factor 1	0.0268	0.10003	1.12171	HR3 > HR7
Bt_22966_1_S1_at	TCTN1	hypothetical protein FLJ21127	0.0269	0.100383	1.21779	HR3 > HR7
Bt_9927_2_S1_at	CUGBP1	CUG triplet repeat, RNA binding protein 1	0.0269	0.100314	1.12097	HR3 > HR7
Bt_1458_1_S1_at	PGM5	phosphoglucomutase 5	0.027	0.100558	1.81449	HR3 > HR7
Bt_25506_2_S1_at	EFCAB1	hypothetical protein FLJ11767	0.027	0.100593	1.09058	HR3 > HR7
Bt_23658_2_S1_at	ASF1B	ASF1 anti_silencing function 1 homolog B	0.0271	0.100785	1.35729	HR3 > HR7
Bt_12745_3_S1_at	ANTXR2	anthrax toxin receptor 2	0.0275	0.101987	1.04128	HR3 > HR7
Bt_16112_1_S1_at	PRMT5	SKB1 homolog	0.0277	0.102412	1.21792	HR3 > HR7
Bt_8513_1_A1_at	GNPTAB	MGC4170 protein	0.0278	0.102642	1.33692	HR3 > HR7
Bt_13197_1_A1_at	ACY1L2	aminoacylase 1_like 2	0.0281	0.103473	1.50246	HR3 > HR7
Bt_15900_2_S1_at	AHCYL2	KIAA0828 protein	0.0283	0.103814	1.0928	HR3 > HR7
Bt_25313_1_A1_at	___	___	0.0284	0.104304	1.11151	HR3 > HR7
Bt_1742_1_S1_at	LAMB1	laminin, beta 1	0.0285	0.10446	1.91609	HR3 > HR7
Bt_8382_2_S1_at	RHOB	ras homolog gene family, member B	0.0286	0.104561	1.41791	HR3 > HR7
Bt_3374_1_A1_at	ARID2	AT rich interactive domain 2	0.0287	0.104933	1.3479	HR3 > HR7
Bt_22099_1_A1_at	ARHGEF10L	hypothetical protein FLJ10521	0.0287	0.104768	1.33906	HR3 > HR7
Bt_1433_1_S1_at	DIXDC1	DIX domain containing 1	0.0288	0.105047	1.35007	HR3 > HR7
Bt_21883_1_S1_at	PLAC8	placenta_specific 8	0.029	0.105557	2.42005	HR3 > HR7
Bt_15791_1_S1_at	MGC138976	chromosome 20 open reading frame 72	0.0292	0.10613	1.32997	HR3 > HR7
Bt_11277_2_S1_at	ZXDC	___	0.0293	0.106248	1.17231	HR3 > HR7
Bt_11482_1_S1_at	NKIRAS1	NFKB inhibitor interacting Ras_like 1	0.0294	0.106484	1.33835	HR3 > HR7
Bt_26841_1_A1_at	GARNL3	GTPase activating Rap/RanGAP domain_like 3	0.0294	0.106496	1.25569	HR3 > HR7
Bt_18166_1_A1_at	RAB11FIP2	RAB11 family interacting protein 2	0.0299	0.107902	1.76581	HR3 > HR7
Bt_12417_1_S1_at	PHF17	PHD finger protein 17	0.0299	0.107716	1.35825	HR3 > HR7
Bt_1236_1_S1_at	OAZ2	ornithine decarboxylase antizyme 2	0.0299	0.10792	1.33799	HR3 > HR7
Bt_841_2_A1_at	___	___	0.03	0.108146	1.53086	HR3 > HR7
Bt_25133_2_A1_a_at	SETMAR	SET domain and mariner transposase fusion gene	0.03	0.107952	1.36621	HR3 > HR7
Bt_18224_1_S1_at	CUGBP1	CUG triplet repeat, RNA binding protein 1	0.03	0.108137	1.15325	HR3 > HR7
Bt_4578_3_S1_at	RFC5	replication factor C 5, 36_5kDa	0.0301	0.108266	1.31423	HR3 > HR7
Bt_28036_1_A1_at	CDK18	PCTAIRE protein kinase 3	0.0302	0.10858	1.32662	HR3 > HR7
Bt_6311_1_S1_at	SMARCC1	SWI/SNF related, matrix associated, actin dependent regulator of chromatin, subfamily c, member 1	0.0307	0.109795	1.83847	HR3 > HR7
Bt_24594_3_A1_at	ME3	___	0.0307	0.109667	1.3188	HR3 > HR7
Bt_11141_2_S1_at	MIER2	KIAA1193	0.0309	0.110296	1.39861	HR3 > HR7
Bt_82_1_A1_at	CYP3A28	cytochrome P450, family 3, subfamily A, polypeptide 4	0.0311	0.110862	1.27905	HR3 > HR7
Bt_11496_1_S1_at	CBFA2T2	core_binding factor, runt domain, alpha subunit 2; translocated to, 2	0.0311	0.110782	1.12029	HR3 > HR7
Bt_22208_1_S1_at	PLA2G2D1	phospholipase A2, group IID	0.0312	0.110945	1.32347	HR3 > HR7
Bt_25936_1_A1_at	TIMP4	tissue inhibitor of metalloproteinase 4	0.0312	0.110946	1.29981	HR3 > HR7
Bt_27877_1_S1_at	MYO1F	myosin IF	0.0314	0.111569	1.14723	HR3 > HR7
Bt_12110_2_A1_at	UTP11L	NOT_AVAILABLE|comparative gene identification transcript 94	0.0315	0.111796	1.61054	HR3 > HR7
Bt_23306_1_S1_at	ENPP6	ectonucleotide pyrophosphatase/phosphodiesterase 6	0.0316	0.112082	2.70841	HR3 > HR7
Bt_18043_1_S1_at	TNRC18	WIPI49_like protein 2	0.0318	0.112522	1.2127	HR3 > HR7
Bt_27510_1_S1_at	L3MBTL	lmbt_like	0.0319	0.112818	1.33436	HR3 > HR7
Bt_27144_1_S1_at	HOXA9	homeo box A9	0.0322	0.113442	1.45182	HR3 > HR7
Bt_26211_1_S1_at	C10orf107	chromosome 10 open reading frame 107	0.0322	0.113577	1.33244	HR3 > HR7
Bt_12596_1_S1_at	LOC523474	___	0.0323	0.113871	1.24112	HR3 > HR7
Bt_27590_1_A1_at	SMARCA4	SWI/SNF related, matrix associated, actin dependent regulator of chromatin, subfamily a, member 4	0.0324	0.114018	1.44115	HR3 > HR7
Bt_22170_1_S1_at	AGPAT5	1_acylglycerol_3_phosphate O_acyltransferase 5	0.0324	0.113969	1.42519	HR3 > HR7
Bt_29461_1_A1_at	KIAA1804	mixed lineage kinase 4	0.0325	0.114207	1.46731	HR3 > HR7
Bt_2901_2_S1_at	ZNF192	zinc finger protein 192	0.0325	0.114348	1.34011	HR3 > HR7
Bt_287_1_S1_at	RNASE6	ribonuclease, RNase A family, k6	0.0327	0.114702	1.87573	HR3 > HR7
Bt_20189_1_S1_at	FTSJD2	KIAA0082	0.0327	0.114787	1.34362	HR3 > HR7
Bt_1567_1_S1_at	SCAMP5	secretory carrier membrane protein 5	0.0327	0.114672	1.28534	HR3 > HR7
Bt_28692_1_S1_at	LOC518393	___	0.0329	0.115179	1.4618	HR3 > HR7
Bt_4606_2_S1_at	KLF6	Kruppel_like factor 6	0.033	0.115461	1.75282	HR3 > HR7
Bt_29113_1_A1_at	CYP2C18	cytochrome P450, family 2, subfamily C, polypeptide 18	0.0331	0.11572	1.32177	HR3 > HR7
Bt_17588_1_A1_at	NT5C2L1	5'_nucleotidase, cytosolic II_like 1	0.0335	0.116779	1.06733	HR3 > HR7
Bt_21981_1_A1_at	ANTXR1	anthrax toxin receptor 1	0.0337	0.117141	1.9615	HR3 > HR7
Bt_21766_1_A1_at	MLF1	myeloid leukemia factor 1	0.0339	0.117712	1.25604	HR3 > HR7
Bt_10247_2_A1_at	C8H9orf6	hypothetical protein FLJ20457	0.0339	0.117534	1.23322	HR3 > HR7
Bt_26967_1_S1_at	KDSR	follicular lymphoma variant translocation 1	0.0341	0.118046	1.00097	HR3 > HR7
Bt_27330_1_A1_at	FLJ13305	hypothetical protein FLJ13305	0.0347	0.119627	1.25453	HR3 > HR7
Bt_21576_1_S1_at	C1QC	complement component 1, q subcomponent, gamma polypeptide	0.0348	0.11973	1.97013	HR3 > HR7
Bt_24783_1_A1_at	ATR	ataxia telangiectasia and Rad3 related	0.0351	0.120521	1.27122	HR3 > HR7
Bt_27187_1_S1_at	MPHOSPH10	M_phase phosphoprotein 10	0.0351	0.12047	1.09008	HR3 > HR7
Bt_20546_2_S1_a_at	PTPN23	protein tyrosine phosphatase, non_receptor type 23	0.0352	0.12075	1.09293	HR3 > HR7
Bt_25063_1_A1_at	FLJ11539|SCRG1|HAND2	hypothetical protein FLJ11539|scrapie responsive protein 1|heart and neural crest derivatives expressed 2	0.0353	0.12102	2.97946	HR3 > HR7
Bt_3211_1_S2_at	GABARAPL1	GABA receptor_associated protein like 1	0.0354	0.121294	1.30765	HR3 > HR7
Bt_22647_2_S1_a_at	MAGI3	membrane_associated guanylate kinase_related	0.0354	0.121121	1.23087	HR3 > HR7
Bt_12870_1_S1_at	MPP1	membrane protein, palmitoylated 1, 55kDa	0.0355	0.121359	1.24103	HR3 > HR7
Bt_20013_1_S1_at	ELOVL7	___	0.0356	0.121645	1.5426	HR3 > HR7
Bt_5194_3_S1_a_at	WBP1	high mobility group AT_hook 1_like 4	0.0356	0.121652	1.37252	HR3 > HR7
Bt_27327_1_A1_at	PHF2	PHD finger protein 2	0.0358	0.122097	1.01457	HR3 > HR7
Bt_11446_1_A1_at	LDB2	LIM domain binding 2	0.036	0.122615	1.64276	HR3 > HR7
Bt_2001_1_S1_at	LOC100174927	___	0.036	0.122598	1.31296	HR3 > HR7
Bt_4875_2_S1_at	FANCG	Fanconi anemia, complementation group G	0.036	0.122565	1.22226	HR3 > HR7
Bt_13991_2_S1_at	PNRC1	proline_rich nuclear receptor coactivator 1	0.0361	0.122826	1.37029	HR3 > HR7
Bt_15999_1_S1_at	AEBP1	AE binding protein 1	0.0362	0.122982	1.80017	HR3 > HR7
Bt_17080_1_A1_at	C9orf12|RP11_19J3_3|ECM2	chromosome 9 open reading frame 12|similar to hypothetical protein|extracellular matrix protein 2, female organ and adipocyte specific	0.0362	0.122931	1.79416	HR3 > HR7
Bt_2214_1_S1_at	IGFBP7	insulin_like growth factor binding protein 7	0.0363	0.123234	3.61842	HR3 > HR7
Bt_23717_1_A1_at	MAP2K4	mitogen_activated protein kinase kinase 4	0.0364	0.12344	1.43097	HR3 > HR7
Bt_16585_2_A1_at	PHF6	PHD finger protein 6	0.0365	0.123743	1.17754	HR3 > HR7
Bt_9907_2_S1_at	PKIA	protein kinase inhibitor alpha	0.0366	0.123847	1.26171	HR3 > HR7
Bt_2994_1_A1_at	TRAF3IP2	chromosome 6 open reading frame 4	0.0368	0.124274	1.24045	HR3 > HR7
Bt_5713_2_S1_at	EPHB6	EPH receptor B6	0.0369	0.124527	1.53337	HR3 > HR7
Bt_24856_2_S1_at	WDR43	WD repeat domain 43	0.037	0.12494	1.29117	HR3 > HR7
Bt_26491_1_A1_at	NYD_SP29	testis development protein NYD_SP29	0.037	0.124855	1.07972	HR3 > HR7
Bt_2660_1_S1_at	CDK2AP1	CDK2_associated protein 1	0.0371	0.125201	1.19708	HR3 > HR7
Bt_24208_1_S1_at	C10orf56	chromosome 10 open reading frame 56	0.0375	0.126022	1.93768	HR3 > HR7
Bt_3100_1_A1_at	IGFBP5	insulin_like growth factor binding protein 5	0.0379	0.127016	1.69505	HR3 > HR7
Bt_18748_1_A1_at	PTPRB	protein tyrosine phosphatase, receptor type, B	0.038	0.127107	1.39646	HR3 > HR7
Bt_26857_1_A1_a_at	FANCM	KIAA1596	0.0383	0.127767	1.0316	HR3 > HR7
Bt_15714_2_S1_a_at	C5H12orf41	hypothetical protein FLJ20436	0.0387	0.128646	1.30454	HR3 > HR7
Bt_28518_1_S1_s_at	TFPI2	tissue factor pathway inhibitor 2	0.0388	0.128875	5.08004	HR3 > HR7
Bt_20729_1_A1_at	FLJ13154|MMP15|GTL3	hypothetical protein FLJ13154|matrix metalloproteinase 15 |likely ortholog of mouse gene trap locus 3	0.0388	0.128875	1.10404	HR3 > HR7
Bt_6612_1_S1_at	DDX51	DEAD box polypeptide 51	0.0396	0.130928	1.21481	HR3 > HR7
Bt_17756_1_A1_at	PGBD5	piggyBac transposable element derived 5	0.0396	0.130839	1.158	HR3 > HR7
Bt_20596_2_S1_at	MPZL2	epithelial V_like antigen 1	0.0397	0.131158	1.32055	HR3 > HR7
Bt_18717_2_S1_at	HHAT	hedgehog acyltransferase	0.0401	0.132184	1.35207	HR3 > HR7
Bt_18035_1_A1_a_at	LRRC67	hypothetical protein FLJ22490|COP9 constitutive photomorphogenic homolog subunit 5	0.0402	0.132192	1.26081	HR3 > HR7
Bt_5455_3_S1_a_at	PRPF40B	Huntingtin interacting protein C	0.0405	0.133078	1.19696	HR3 > HR7
Bt_4653_1_S2_at	PECAM1	platelet/endothelial cell adhesion molecule	0.0406	0.133346	1.32163	HR3 > HR7
Bt_6633_1_A1_at	B9D1	B9 protein	0.0406	0.133143	1.22317	HR3 > HR7
Bt_24899_1_A1_at	MARK1	MAP/microtubule affinity_regulating kinase 1	0.0406	0.133378	1.07427	HR3 > HR7
Bt_13993_1_A1_at	PGR	progesterone receptor	0.0407	0.133614	1.11126	HR3 > HR7
Bt_2222_1_A1_at	WDFY3	WD repeat and FYVE domain containing 3	0.0409	0.133877	1.30857	HR3 > HR7
Bt_21275_1_S1_at	SPSB3	SPRY domain_containing SOCS box protein SSB_3	0.041	0.134182	1.25723	HR3 > HR7
Bt_12179_1_S1_at	GPCPD1	hypothetical protein KIAA1434	0.0411	0.134373	1.50119	HR3 > HR7
Bt_10218_1_S1_s_at	ZMYM3	zinc finger protein 261	0.0411	0.134366	1.34607	HR3 > HR7
Bt_18438_1_A1_at	___	___	0.0412	0.134734	1.24973	HR3 > HR7
Bt_17360_1_A1_at	C8orf22	chromosome 8 open reading frame 22	0.0416	0.135669	1.63118	HR3 > HR7
Bt_26891_1_S1_at	FCGBP	Fc fragment of IgG binding protein	0.0419	0.136178	1.73768	HR3 > HR7
Bt_12455_1_S1_at	SNTB1	syntrophin, beta 1	0.0419	0.136182	1.39015	HR3 > HR7
Bt_9195_1_A1_at	SIVA1	CD27_binding protein	0.0419	0.136159	1.32114	HR3 > HR7
Bt_26813_1_S1_at	CACHD1	KIAA1573 protein	0.0419	0.136187	1.22296	HR3 > HR7
Bt_9821_1_S1_at	AASDHPPT	aminoadipate_semialdehyde dehydrogenase_phosphopantetheinyl transferase	0.0419	0.136182	1.18019	HR3 > HR7
Bt_2882_2_S1_at	CETN4	centrin, EF_hand protein, 1	0.0419	0.136299	1.07485	HR3 > HR7
Bt_19065_1_S1_at	ANKRD10	ankyrin repeat domain 10	0.042	0.136482	1.62894	HR3 > HR7
Bt_6669_1_A1_at	HOXD9	homeo box D9	0.042	0.136478	1.51298	HR3 > HR7
Bt_12080_1_S1_at	LRRN4CL	Bernardinelli_Seip congenital lipodystrophy 2	0.0421	0.136813	1.31666	HR3 > HR7
Bt_4964_1_S1_at	TP53BP1	tumor protein p53 binding protein, 1	0.0427	0.138216	1.25015	HR3 > HR7
Bt_4266_2_A1_at	ZFOC1	zinc finger protein ZFOC1	0.0428	0.138439	1.32715	HR3 > HR7
Bt_29254_1_A1_at	LOC781023	___	0.0429	0.138549	1.32318	HR3 > HR7
Bt_14198_2_S1_at	LOC100270756	hypothetical protein	0.0429	0.138607	1.05423	HR3 > HR7
Bt_23509_1_S1_at	PPAP2B	phosphatidic acid phosphatase type 2B	0.043	0.138913	1.42337	HR3 > HR7
Bt_4209_2_S1_at	C3	complement component 3	0.0431	0.139087	1.94212	HR3 > HR7
Bt_18724_2_S1_at	GJA10|RHBDL2|MYCBP|RRAGC	gap junction protein, alpha 10, 59kDa|rhomboid, veinlet_like 2 |c_myc binding protein|Ras_related GTP binding C	0.0431	0.138983	1.19272	HR3 > HR7
Bt_337_1_S1_at	UPK1A	uroplakin 1A	0.0432	0.139216	3.36811	HR3 > HR7
Bt_22036_2_S1_at	BRUNOL6|HEXA	bruno_like 6, RNA binding protein |hexosaminidase A	0.0433	0.139487	1.26039	HR3 > HR7
Bt_21766_3_S1_at	MLF1	myeloid leukemia factor 1	0.0434	0.139695	1.32787	HR3 > HR7
Bt_20278_1_S1_at	ZMYM3	zinc finger protein 261	0.0434	0.139571	1.26978	HR3 > HR7
Bt_19874_1_A1_at	MAGEA2|MAGEA2B	melanoma antigen, family A, 2|melanoma antigen, family A, 2B	0.0434	0.139704	1.26722	HR3 > HR7
Bt_2520_1_S1_at	SPOCK2	sparc/osteonectin, cwcv and kazal_like domains proteoglycan 2	0.0435	0.139885	1.60943	HR3 > HR7
Bt_19304_1_A1_at	DZIP1	___	0.0437	0.140468	1.67228	HR3 > HR7
Bt_18271_1_A1_at	MLL3	myeloid/lymphoid or mixed_lineage leukemia 3	0.0437	0.140455	1.33697	HR3 > HR7
Bt_27762_1_A1_at	CCDC11	coiled_coil domain containing 11	0.0438	0.140602	1.32779	HR3 > HR7
Bt_13486_1_A1_at	GLDC	glycine dehydrogenase	0.0439	0.140823	1.19588	HR3 > HR7
Bt_23151_1_S2_at	FUT10	fucosyltransferase 10	0.044	0.141089	1.36439	HR3 > HR7
Bt_20328_1_S1_at	PHF1	PHD finger protein 1	0.044	0.140904	1.21507	HR3 > HR7
Bt_26882_1_A1_at	C11orf16	chromosome 11 open reading frame 16	0.044	0.141099	1.05405	HR3 > HR7
Bt_28560_1_S1_at	C24H18ORF10	chromosome 18 open reading frame 10	0.0441	0.141265	1.1956	HR3 > HR7
Bt_24172_1_A1_s_at	MGC152281	dynactin 1 |polycomb group ring finger 1|T_cell leukemia, homeobox 2|lady bird_like homeobox 2 |hypothetical protein FLJ12953 similar to Mus musculus D3Mm3e|high mobility group AT_hook 1_like 4|DEAQ box polypeptide 1 |ancient ubiquitous protein 1|mitochond	0.0442	0.141335	1.23335	HR3 > HR7
Bt_10524_3_S1_at	ZNF821	ATP_binding cassette, sub_family C, member 4	0.0442	0.141391	1.20771	HR3 > HR7
Bt_20890_1_S1_at	AMY2A	amylase, alpha 2B; pancreatic	0.0444	0.141923	1.47313	HR3 > HR7
Bt_13874_1_A1_at	IPO11	importin 11	0.0448	0.142904	1.38581	HR3 > HR7
Bt_27966_1_S1_at	PAWR	PRKC, apoptosis, WT1, regulator	0.0449	0.142993	1.52345	HR3 > HR7
Bt_21765_1_S1_at	RRAGD	Ras_related GTP binding D	0.045	0.143366	1.34354	HR3 > HR7
Bt_13799_1_A1_at	C8A	complement component 8, alpha polypeptide	0.0451	0.143431	1.37819	HR3 > HR7
Bt_17238_1_S1_at	EXT1	exostoses 1	0.0452	0.143651	1.28041	HR3 > HR7
Bt_18130_1_A1_at	___	___	0.0453	0.143872	1.15151	HR3 > HR7
Bt_8275_1_S1_at	SIX2	sine oculis homeobox homolog 2	0.0454	0.144184	1.29405	HR3 > HR7
Bt_1938_1_S1_at	C10orf72	chromosome 10 open reading frame 72	0.0455	0.144591	1.45312	HR3 > HR7
Bt_17762_1_A1_at	VIPR2	vasoactive intestinal peptide receptor 2	0.0455	0.144482	1.15968	HR3 > HR7
Bt_26501_1_S1_at	RNF144	ring finger protein 144	0.0457	0.144795	1.18267	HR3 > HR7
Bt_23030_2_A1_at	FBXL7	___	0.0458	0.145156	1.29275	HR3 > HR7
Bt_4886_1_A1_at	LRRC17	leucine rich repeat containing 17	0.0459	0.145358	1.36881	HR3 > HR7
Bt_20437_1_S1_at	RUVBL1	RuvB_like 1	0.0461	0.145673	1.13625	HR3 > HR7
Bt_2120_1_S1_at	PGCP	plasma glutamate carboxypeptidase	0.0463	0.146227	1.75959	HR3 > HR7
Bt_13308_1_S1_at	SMC1L1	SMC1 structural maintenance of chromosomes 1_like 1	0.0463	0.146136	1.18609	HR3 > HR7
Bt_29090_1_A1_at	MGC148762	myeloid_associated differentiation marker|myeloid_associated differentiation marker_like	0.0465	0.146554	1.16478	HR3 > HR7
Bt_9832_1_S1_at	MUSTN1	musculoskeletal, embryonic nuclear protein 1	0.0467	0.146875	1.89849	HR3 > HR7
Bt_28062_1_S1_at	GEM	GTP binding protein overexpressed in skeletal muscle	0.0467	0.14683	1.3695	HR3 > HR7
Bt_2203_1_S1_at	ABHD12	chromosome 20 open reading frame 22	0.0467	0.146879	1.18286	HR3 > HR7
Bt_27330_2_S1_at	FLJ13305	hypothetical protein FLJ13305	0.0468	0.147021	1.32414	HR3 > HR7
Bt_21454_1_S1_at	GPRC5C	G protein_coupled receptor, family C, group 5, member C	0.0468	0.147145	1.15511	HR3 > HR7
Bt_19301_1_A1_at	BICC1	bicaudal C homolog 1	0.0469	0.1472	1.66171	HR3 > HR7
Bt_23640_1_A1_at	TLR3	toll_like receptor 3	0.047	0.147392	1.32646	HR3 > HR7
Bt_12697_1_S1_a_at	COL16A1	collagen, type XVI, alpha 1	0.0472	0.147897	1.81416	HR3 > HR7
Bt_20193_1_S1_at	GARS	glycyl_tRNA synthetase	0.0473	0.148114	1.19093	HR3 > HR7
Bt_12138_1_S1_at	CARD9	caspase recruitment domain family, member 9	0.0477	0.148973	1.25681	HR3 > HR7
Bt_3251_1_S1_at	CTNNAL1	catenin, alpha_like 1	0.0477	0.148844	1.1706	HR3 > HR7
Bt_16568_1_A1_at	SESN1	sestrin 1|armadillo repeat containing 2	0.0478	0.149079	1.34127	HR3 > HR7
Bt_19087_1_A1_at	MTR	5_methyltetrahydrofolate_homocysteine methyltransferase	0.0478	0.149152	1.29016	HR3 > HR7
Bt_3726_2_S1_at	DDEF2	development and differentiation enhancing factor 2	0.0478	0.149105	1.2808	HR3 > HR7
Bt_20431_3_S1_at	MXI1	MAX interactor 1	0.0479	0.149391	1.25448	HR3 > HR7
Bt_21050_1_S1_at	WNK2	WNK lysine deficient protein kinase 2	0.0479	0.149397	1.12185	HR3 > HR7
Bt_25348_1_A1_at	EFHC2	EF_hand domain containing 2	0.0482	0.150047	1.27409	HR3 > HR7
Bt_1136_1_S1_at	ZNF329	zinc finger protein 329	0.0486	0.150962	1.34777	HR3 > HR7
Bt_27004_1_A1_at	EFHA2	EF hand domain family A2	0.0486	0.150992	1.25249	HR3 > HR7
Bt_3773_1_S1_at	HSBP1	heat shock factor binding protein 1	0.0487	0.151214	1.23993	HR3 > HR7
Bt_350_1_S1_s_at	BLA_DQB	major histocompatibility complex, class II, DQ beta 1	0.049	0.15174	1.90126	HR3 > HR7
Bt_23326_2_A1_at	CALD1	caldesmon 1	0.0492	0.152274	2.92489	HR3 > HR7
Bt_22647_1_S1_at	PHTF1	putative homeodomain transcription factor 1|membrane_associated guanylate kinase_related	0.0492	0.152315	1.44838	HR3 > HR7
Bt_1565_1_S1_at	ELL3	elongation factor RNA polymerase II_like 3	0.0495	0.152828	1.0084	HR3 > HR7
Bt_19146_1_A1_at	CSDE1	upstream of NRAS	0.0496	0.153104	1.31768	HR3 > HR7
Bt_10942_1_S1_at	KIAA1949	KIAA1949	0.0498	0.153452	1.19349	HR3 > HR7
Bt_17293_1_S1_at	LOC152485	hypothetical protein LOC152485	0.0502	0.15428	1.3026	HR3 > HR7
Bt_17586_2_S1_at	CAMSAP1	calmodulin regulated spectrin_associated protein 1	0.0502	0.154396	1.23812	HR3 > HR7
Bt_27414_1_S1_at	RNF168	ring finger protein 168	0.0503	0.154514	1.38713	HR3 > HR7
Bt_21093_1_S1_at	HOXA10	homeo box A10	0.0504	0.154725	1.54575	HR3 > HR7
Bt_5722_2_S1_a_at	METTL1	methyltransferase_like 1	0.0504	0.154734	1.28657	HR3 > HR7
Bt_13699_1_S1_at	STXBP4	syntaxin binding protein 4	0.0506	0.155203	1.10172	HR3 > HR7
Bt_8328_1_S1_at	SLC11A2	solute carrier family 11, member 2	0.0507	0.155226	1.45351	HR3 > HR7
Bt_1348_1_S1_at	MED17	cofactor required for Sp1 transcriptional activation, subunit 6, 77kDa	0.0509	0.155681	1.26107	HR3 > HR7
Bt_227_1_A1_at	GSTA1	glutathione S_transferase A1	0.051	0.155933	1.02501	HR3 > HR7
Bt_4606_1_S1_at	KLF6	Kruppel_like factor 6	0.0511	0.156313	1.57529	HR3 > HR7
Bt_19329_1_A1_at	EFHD1	EF hand domain containing 1	0.0515	0.157063	1.25191	HR3 > HR7
Bt_2919_1_S1_at	HDAC7A	histone deacetylase 7A	0.0516	0.157212	1.27828	HR3 > HR7
Bt_16787_1_A1_at	LOC515332	___	0.0516	0.157138	1.12432	HR3 > HR7
Bt_3201_1_S1_at	GRWD1	glutamate_rich WD repeat containing 1	0.0517	0.157475	1.27939	HR3 > HR7
Bt_9907_1_S1_at	PKIA	protein kinase inhibitor alpha	0.0518	0.157699	1.89975	HR3 > HR7
Bt_26640_1_S1_at	ZNF239	___	0.0518	0.157522	1.25018	HR3 > HR7
Bt_15779_1_S1_at	PHLDB2	pleckstrin homology_like domain, family B, member 2	0.0519	0.157815	2.10458	HR3 > HR7
Bt_5237_1_S1_at	IGFBP4	insulin_like growth factor binding protein 4	0.052	0.157976	1.57327	HR3 > HR7
Bt_16993_1_S1_at	RSAD1	radical S_adenosyl methionine domain containing 1	0.0524	0.158718	1.25349	HR3 > HR7
Bt_12562_1_S1_at	CAPN5	calpain 5	0.0525	0.158915	1.26924	HR3 > HR7
Bt_20335_3_S1_at	TRUB2	TruB pseudouridine synthase homolog 2	0.0526	0.159169	1.17923	HR3 > HR7
Bt_8593_1_A1_at	OSR2	odd_skipped related 2	0.0527	0.159432	1.9975	HR3 > HR7
Bt_27022_1_A1_at	HOXA11	homeo box A11	0.0528	0.159487	2.81002	HR3 > HR7
Bt_10043_1_S1_at	NUDT4	nudix _type motif 4	0.0529	0.159665	1.43401	HR3 > HR7
Bt_22499_1_S1_at	MGC4707	MGC4707 protein	0.0529	0.15973	1.39715	HR3 > HR7
Bt_22469_2_S1_at	TYW1	radical S_adenosyl methionine and flavodoxin domains 1	0.0529	0.159651	1.35074	HR3 > HR7
Bt_17831_1_A1_at	PRRG4	proline rich Gla 4	0.053	0.159762	1.18559	HR3 > HR7
Bt_4381_1_A1_at	P4HA2	procollagen_proline, 2_oxoglutarate 4_dioxygenase, alpha polypeptide II	0.0531	0.160099	1.28431	HR3 > HR7
Bt_21956_1_S1_at	SLC9A7	solute carrier family 9, isoform 7	0.0532	0.160314	1.49625	HR3 > HR7
Bt_12610_1_A1_at	CP	ceruloplasmin	0.0533	0.160471	3.73629	HR3 > HR7
Bt_21369_2_S1_at	MLLT6	myeloid/lymphoid or mixed_lineage leukemia ; translocated to, 6	0.0533	0.160479	1.3341	HR3 > HR7
Bt_13431_1_S1_a_at	KIAA1542	CTD_binding SR_like protein rA9	0.0533	0.160503	1.11193	HR3 > HR7
Bt_22531_1_S1_at	CDK3	cyclin_dependent kinase 3	0.0541	0.162248	1.35543	HR3 > HR7
Bt_15828_1_S1_at	TRIB1	tribbles homolog 1	0.0542	0.162375	1.48163	HR3 > HR7
Bt_2882_1_A1_at	CETN4	interleukin 21|hypothetical protein FLJ35630	0.0542	0.162504	1.12864	HR3 > HR7
Bt_21611_1_S1_at	SYT9	synaptotagmin IX	0.0543	0.162722	1.3196	HR3 > HR7
Bt_19824_1_A1_at	PRR5L	hypothetical protein FLJ14213	0.0544	0.162791	1.05478	HR3 > HR7
Bt_25031_1_S1_at	NAV3	neuron navigator 3	0.0545	0.163008	1.62976	HR3 > HR7
Bt_18816_1_A1_at	KIF3B	kinesin family member 3B	0.0545	0.163016	1.24025	HR3 > HR7
Bt_2674_1_A1_at	MEIS2	Meis1, myeloid ecotropic viral integration site 1 homolog 2	0.0545	0.16302	1.11511	HR3 > HR7
Bt_27565_1_S1_at	PTPRK	protein tyrosine phosphatase, receptor type, K	0.0547	0.163315	1.47192	HR3 > HR7
*FDR according to Benjamini and Hochberg, 1995
