# Supplementary material for: Gene Expression and DNA-Methylation of Bovine Pretransfer Endometrium Depending on Its Receptivity after In Vitro-Produced Embryo Transfer
Source: PLoS One. 2012 Aug 27;7(8):e42402. doi: 10.1371/journal.pone.0042402 (PMC3428322; doi:10.1371/journal.pone.0042402)
Supplement: Table S4 — List of transcripts with different changes of abundance between day 3 and day 7 of the estrous cycle in the LR groups. (XLS) [file pone.0042402.s006.xls]

## Sheet: Tabelle1
Supplementary table 4
List of transcripts with different changes of abundance between day 3 and day 7 of the estrous cycle in the LR groups.
Probe_Set_ID	Gene Symbol	DESCRIPTION	p-Value	Adjusted p-Value*	Fold change	direction of changes of abundance
Bt_13588_2_S1_at	PSAT1	phosphoserine aminotransferase 1	0.0012	0.013213	7.67491	LR3 < LR7
Bt_16100_2_S1_at	C2orf31	chromosome 2 open reading frame 31	0.0019	0.017771	3.18813	LR3 < LR7
Bt_15901_1_S1_at	MPTX	Fc fragment of IgE, high affinity I, receptor for; alpha polypeptide|olfactory receptor, family 10, subfamily J, member 3	0.0177	0.075104	3.12735	LR3 < LR7
Bt_7676_2_S1_a_at	CALR	calreticulin	0.0052	0.03297	2.71517	LR3 < LR7
Bt_5038_1_S2_at	FGF1	fibroblast growth factor 1	0.003	0.023373	2.60957	LR3 < LR7
Bt_4981_1_S1_at	CCBL1 /// LOC781863 /// LOC781909	cysteine conjugate_beta lyase; cytoplasmic	0.0515	0.157039	2.59442	LR3 < LR7
Bt_2278_1_S1_at	GP2	glycoprotein 2	0.0125	0.059168	2.49308	LR3 < LR7
Bt_25811_1_S1_at	TACR3	tachykinin receptor 3	0.0081	0.044256	2.47917	LR3 < LR7
Bt_17239_2_A1_at	AEBP2	AE binding protein 2	0.0007	0.009579	2.46913	LR3 < LR7
Bt_3907_1_S1_at	COPZ1	coatomer protein complex, subunit zeta 1	0.0043	0.029135	2.41498	LR3 < LR7
Bt_3651_2_A1_at	LOC100270684	___	0.0125	0.059044	2.41008	LR3 < LR7
Bt_27917_2_S1_at	IKBKAP	inhibitor of kappa light polypeptide gene enhancer in B_cells, kinase complex_associated protein	0.0114	0.055482	2.36348	LR3 < LR7
Bt_26817_2_S1_at	OIP5|MGC33637|CHP	Opa interacting protein 5|hypothetical protein MGC33637|calcium binding protein P22	0.0011	0.01269	2.35525	LR3 < LR7
Bt_20559_1_S1_at	ATP13A3	ATPase type 13A3	0.0118	0.056995	2.25438	LR3 < LR7
Bt_15667_2_S1_at	SREBF1	sterol regulatory element binding transcription factor 1	0.0067	0.03912	2.23964	LR3 < LR7
Bt_11228_3_S1_a_at	CLN3	ceroid_lipofuscinosis, neuronal 3, juvenile	0.0018	0.01694	2.23575	LR3 < LR7
Bt_16321_1_A1_at	CXCL2	chemokine ligand 2	0.0037	0.026647	2.20357	LR3 < LR7
Bt_3960_1_S1_a_at	VDAC1	voltage_dependent anion channel 1	0.0056	0.03498	2.18942	LR3 < LR7
Bt_1343_2_A1_at	SLC16A9	solute carrier family 16, member 9	0.0156	0.068835	2.17985	LR3 < LR7
Bt_20931_1_S1_at	PPP1CB	protein phosphatase 1, catalytic subunit, beta isoform	0.0032	0.024196	2.16373	LR3 < LR7
Bt_21950_1_S1_at	CCL16	chemokine ligand 16	0.0403	0.132568	2.16317	LR3 < LR7
Bt_4781_1_S1_at	ADAM10	a disintegrin and metalloproteinase domain 10	0.0155	0.068449	2.15678	LR3 < LR7
Bt_2556_1_S1_at	HPGD	hydroxyprostaglandin dehydrogenase 15_	0.0045	0.030352	2.13573	LR3 < LR7
Bt_27284_1_S1_at	EIF4H	Williams_Beuren syndrome chromosome region 1	0.0064	0.037978	2.13484	LR3 < LR7
Bt_23128_3_S1_at	PDIA4	protein disulfide isomerase related protein	0.0057	0.035405	2.1208	LR3 < LR7
Bt_2891_1_S1_at	YWHAZ	tyrosine 3_monooxygenase/tryptophan 5_monooxygenase activation protein, zeta polypeptide	0.0189	0.078697	2.1126	LR3 < LR7
Bt_4322_2_S1_at	CLK3	CDC_like kinase 3	0.0018	0.016924	2.10716	LR3 < LR7
Bt_25226_2_S1_at	LOC202451	hypothetical protein LOC202451	0.0276	0.102038	2.10083	LR3 < LR7
Bt_10027_1_S2_at	CEACAM8	carcinoembryonic antigen_related cell adhesion molecule 1	0.0397	0.131152	2.08781	LR3 < LR7
Bt_29820_1_S1_s_at	BOLA	major histocompatibility complex, class I, A|major histocompatibility complex, class I, B|HLA complex group 4|major histocompatibility complex, class I, H |major histocompatibility complex, class I, E|HLA_G histocompatibility antigen, class I, G|major hist	0.0297	0.107183	2.06198	LR3 < LR7
Bt_8140_1_S1_at	FCER1G	Fc fragment of IgE, high affinity I, receptor for; gamma polypeptide	0.0141	0.064225	2.06054	LR3 < LR7
Bt_27037_1_A1_at	CDH23	cadherin_like 23	0.0038	0.026937	2.05304	LR3 < LR7
Bt_13440_3_S1_at	LKAP	limkain b1	0.0003	0.005982	2.01309	LR3 < LR7
Bt_3863_1_S1_at	ZFP36	zinc finger protein 36, C3H type, homolog	0.0142	0.064449	1.99909	LR3 < LR7
Bt_26806_3_S1_at	CALM3|CALM1|CALM2	calmodulin 3 |calmodulin 2 |calmodulin 1	0.0018	0.017263	1.98557	LR3 < LR7
Bt_4175_2_S1_at	HM13	histocompatibility 13	0.0128	0.060132	1.97188	LR3 < LR7
Bt_541_1_S1_at	ESR2	estrogen receptor 2	0.0091	0.047852	1.94178	LR3 < LR7
Bt_19339_2_S1_at	STAT4|SOCS6	suppressor of cytokine signaling 6|signal transducer and activator of transcription 4	0.0054	0.034101	1.94076	LR3 < LR7
Bt_23216_1_S1_at	ENPP2	ectonucleotide pyrophosphatase/phosphodiesterase 2	0.0054	0.033844	1.9396	LR3 < LR7
Bt_21413_2_S1_at	SLC44A2	CTL2 gene	0.0161	0.070324	1.93886	LR3 < LR7
Bt_5106_1_S1_a_at	GNAS	GNAS complex locus	0.0012	0.013149	1.93403	LR3 < LR7
Bt_20920_1_S1_at	PPARGC1A	peroxisome proliferative activated receptor, gamma, coactivator 1, alpha	0.0274	0.101766	1.93309	LR3 < LR7
Bt_12350_1_S1_at	WBSCR17	Williams_Beuren syndrome chromosome region 17	0.0167	0.072412	1.93254	LR3 < LR7
Bt_16432_1_A1_at	___	___	0.0227	0.089451	1.9271	LR3 < LR7
Bt_8933_2_S1_at	AP3S2	adaptor_related protein complex 3, sigma 2 subunit	0.0118	0.056994	1.92534	LR3 < LR7
Bt_27917_1_A1_at	IKBKAP	inhibitor of kappa light polypeptide gene enhancer in B_cells, kinase complex_associated protein	0.0225	0.088954	1.92512	LR3 < LR7
Bt_28583_1_S1_s_at	COL1A1	collagen, type I, alpha 1	0.0068	0.039441	1.92491	LR3 < LR7
Bt_12614_1_A1_s_at	EIF3B	eukaryotic translation initiation factor 3, subunit 9 eta, 116kDa	0.005	0.032469	1.92364	LR3 < LR7
Bt_15416_1_S1_at	AIDA	hypothetical protein FLJ12806	0.0038	0.027161	1.9227	LR3 < LR7
Bt_23055_3_S1_at	DLG5	discs, large homolog 5	0.0172	0.07375	1.92187	LR3 < LR7
Bt_22078_1_S1_at	ATP6AP2	ATPase, H+ transporting, lysosomal accessory protein 2	0.0082	0.044555	1.91649	LR3 < LR7
Bt_23002_1_S1_at	COX6A1	cytochrome c oxidase subunit VIa polypeptide 1	0.0132	0.061355	1.90401	LR3 < LR7
Bt_10027_2_S1_a_at	CEACAM8	carcinoembryonic antigen_related cell adhesion molecule 1	0.0067	0.039104	1.9003	LR3 < LR7
Bt_18040_1_A1_at	PRDM2	PR domain containing 2, with ZNF domain	0.0021	0.018543	1.8965	LR3 < LR7
Bt_4675_1_S1_a_at	MX1	myxovirus resistance 1, interferon_inducible protein p78	0.0004	0.007366	1.89309	LR3 < LR7
Bt_864_2_S1_at	SFRS1	splicing factor, arginine/serine_rich 1	0.0151	0.067408	1.8859	LR3 < LR7
Bt_18345_1_S1_at	___	___	0.0033	0.024636	1.87438	LR3 < LR7
Bt_209_1_S1_x_at	LYZ2	lysozyme	0.0201	0.082287	1.86853	LR3 < LR7
Bt_5711_2_S1_at	DPAGT1	dolichyl_phosphate N_acetylglucosaminephosphotransferase 1	0.0081	0.044495	1.86644	LR3 < LR7
Bt_1343_1_S1_at	SLC16A9	solute carrier family 16, member 9	0.0272	0.10101	1.86517	LR3 < LR7
Bt_5053_1_A1_at	AIDA	hypothetical protein FLJ12806	0.0367	0.124221	1.85917	LR3 < LR7
Bt_3046_2_S1_at	FCN2	ficolin 1|ficolin 2	0.0474	0.148255	1.85617	LR3 < LR7
Bt_21597_1_S1_at	METTL13	KIAA0859	0.014	0.063954	1.85424	LR3 < LR7
Bt_829_2_S1_at	GOLPH3	golgi phosphoprotein 3	0.0009	0.011431	1.85052	LR3 < LR7
Bt_28468_1_A1_at	SMAD5	SMAD, mothers against DPP homolog 5	0.0166	0.071959	1.85044	LR3 < LR7
Bt_17102_2_S1_at	PPP1R2	protein phosphatase 1, regulatory subunit 2	0.011	0.054359	1.84825	LR3 < LR7
Bt_25965_2_S1_at	NCOR1	nuclear receptor co_repressor 1	0.0151	0.067207	1.84811	LR3 < LR7
Bt_1272_1_S1_at	B3GNT3	UDP_GlcNAc:betaGal beta_1,3_N_acetylglucosaminyltransferase 3	0.0081	0.044409	1.84794	LR3 < LR7
Bt_16125_3_S1_at	RNFT1	PTD016 protein	0.0381	0.127229	1.84712	LR3 < LR7
Bt_22730_1_S1_at	FGFR1OP2	FGFR1 oncogene partner 2	0.0025	0.020734	1.84524	LR3 < LR7
Bt_16041_2_S1_at	ABLIM1	actin binding LIM protein 1	0.0009	0.011012	1.83711	LR3 < LR7
Bt_4558_1_S1_at	CYBB	cytochrome b_245, beta polypeptide	0.0452	0.143651	1.83593	LR3 < LR7
Bt_8363_2_S1_at	KCNK1	potassium channel, subfamily K, member 1	0.0055	0.034505	1.82506	LR3 < LR7
Bt_17194_2_A1_at	ZNF262|SFPQ	zinc finger protein 262|splicing factor proline/glutamine rich	0.0185	0.077446	1.82241	LR3 < LR7
Bt_18572_1_A1_at	PURG	purine_rich element binding protein G	0.0078	0.04336	1.81766	LR3 < LR7
Bt_5664_1_S1_at	AKAP9	A kinase anchor protein 9	0.0117	0.056675	1.81388	LR3 < LR7
Bt_9055_2_S1_a_at	TRMU	tRNA _methyltransferase 1	0.0016	0.016166	1.81223	LR3 < LR7
Bt_16142_3_A1_at	YWHAG	tyrosine 3_monooxygenase/tryptophan 5_monooxygenase activation protein, gamma polypeptide	0.0126	0.059337	1.81222	LR3 < LR7
Bt_15788_1_S1_a_at	BST2	___	0.0182	0.076752	1.80541	LR3 < LR7
Bt_28589_1_S1_at	SORBS2	Arg/Abl_interacting protein ArgBP2	0.0083	0.045061	1.80165	LR3 < LR7
Bt_26378_1_A1_at	ANKRD26	ankyrin repeat domain 26	0.0129	0.060555	1.79997	LR3 < LR7
Bt_4747_1_S1_at	NUP88	nucleoporin 88kDa	0.0035	0.025727	1.79685	LR3 < LR7
Bt_2587_2_S1_a_at	FH	fumarate hydratase	0.0111	0.054497	1.7917	LR3 < LR7
Bt_2017_1_S1_at	TFPI2	tissue factor pathway inhibitor 2	0.0272	0.101252	1.78861	LR3 < LR7
Bt_20006_2_S1_at	EIF4G3	eukaryotic translation initiation factor 4 gamma, 3	0.0008	0.010792	1.78632	LR3 < LR7
Bt_22577_2_S1_at	SLC25A33	mitochondrial carrier protein	0.0038	0.027257	1.77725	LR3 < LR7
Bt_18228_2_S1_at	SEC61A2	Sec61 alpha 2 subunit	0.0462	0.145826	1.77623	LR3 < LR7
Bt_22527_1_A1_at	UAP1	UDP_N_acteylglucosamine pyrophosphorylase 1	0.0053	0.033399	1.77578	LR3 < LR7
Bt_8220_3_S1_at	TACC1	transforming, acidic coiled_coil containing protein 1	0.0034	0.025384	1.77557	LR3 < LR7
Bt_21453_1_S1_at	SLC3A2	solute carrier family 3, member 2	0.0058	0.035655	1.77381	LR3 < LR7
Bt_10060_1_S1_at	NR4A2	nuclear receptor subfamily 4, group A, member 2	0.047	0.147375	1.76152	LR3 < LR7
Bt_13434_2_A1_at	MKRN1	makorin, ring finger protein, 1	0.0206	0.083586	1.76063	LR3 < LR7
Bt_23224_2_S1_at	HIPK1	homeodomain interacting protein kinase 1	0.0202	0.082532	1.76055	LR3 < LR7
Bt_22506_1_S1_at	VIPR2	vasoactive intestinal peptide receptor 2	0.0034	0.025489	1.75896	LR3 < LR7
Bt_16142_1_S1_at	YWHAG	tyrosine 3_monooxygenase/tryptophan 5_monooxygenase activation protein, gamma polypeptide	0.0021	0.018916	1.75842	LR3 < LR7
Bt_7727_1_S1_at	KANK2	ankyrin repeat domain 25	0.0275	0.101832	1.75191	LR3 < LR7
Bt_19962_1_S1_at	DR1	down_regulator of transcription 1, TBP_binding	0.001	0.012142	1.75164	LR3 < LR7
Bt_5134_1_S1_at	CYB5A	cytochrome b_5	0.0008	0.010442	1.74981	LR3 < LR7
Bt_10056_2_S1_at	EIF2AK3	eukaryotic translation initiation factor 2_alpha kinase 3	0.0058	0.035509	1.74832	LR3 < LR7
Bt_24550_1_S1_at	COMTD1	catechol_O_methyltransferase domain containing 1	0.0022	0.019136	1.7477	LR3 < LR7
Bt_19491_1_S1_at	SELM	NOT_AVAILABLE	0.0258	0.097516	1.74669	LR3 < LR7
Bt_15728_1_S1_at	DDB2	damage_specific DNA binding protein 2, 48kDa	0.0119	0.057112	1.74325	LR3 < LR7
Bt_13370_2_S1_at	RICTOR	likely ortholog of mouse TORC2_specific protein AVO3	0.0117	0.056523	1.74166	LR3 < LR7
Bt_9578_1_S1_at	PPP1CC	protein phosphatase 1, catalytic subunit, gamma isoform	0.0172	0.073852	1.73422	LR3 < LR7
Bt_8436_1_S1_at	IFI6	interferon, alpha_inducible protein	0.0504	0.154734	1.73299	LR3 < LR7
Bt_6434_1_S1_at	RNF149	ring finger protein 149	0.011	0.054441	1.73187	LR3 < LR7
Bt_18951_1_S1_at	RDH11	retinol dehydrogenase 11	0.004	0.027902	1.73005	LR3 < LR7
Bt_5467_1_S1_at	PSAP	prosaposin	0.0212	0.085383	1.72927	LR3 < LR7
Bt_9714_1_S1_at	ACTG2	actin, gamma 2, smooth muscle, enteric	0.0158	0.06964	1.72713	LR3 < LR7
Bt_28958_1_S1_at	ERLIN1	SPFH domain family, member 1	0.016	0.070186	1.72168	LR3 < LR7
Bt_3528_2_S1_at	CUL3	cullin 3	0.0012	0.013416	1.7211	LR3 < LR7
Bt_22532_1_S1_at	DARS	aspartyl_tRNA synthetase	0.0208	0.084225	1.71876	LR3 < LR7
Bt_13535_2_S1_at	HIATL1	hypothetical protein FLJ14753	0.0063	0.037562	1.7186	LR3 < LR7
Bt_26610_3_S1_a_at	AP4M1	adaptor_related protein complex 4, mu 1 subunit	0.0111	0.054656	1.71779	LR3 < LR7
Bt_23611_3_S1_at	TIPARP	TCDD_inducible poly polymerase	0.0112	0.054927	1.7006	LR3 < LR7
Bt_21028_1_S1_at	CLDN5	claudin 5	0.0195	0.080437	1.69885	LR3 < LR7
Bt_2230_1_S1_at	CAV1	caveolin 1, caveolae protein, 22kDa	0.0512	0.156395	1.6965	LR3 < LR7
Bt_10144_1_A1_s_at	TIAM1	T_cell lymphoma invasion and metastasis 1	0.0201	0.082132	1.69361	LR3 < LR7
Bt_5399_1_S1_at	NADK	NAD kinase	0.0039	0.027397	1.69301	LR3 < LR7
Bt_20747_1_S1_at	LY75	lymphocyte antigen 75	0.0186	0.077646	1.69144	LR3 < LR7
Bt_28202_1_S1_at	GALNT10	UDP_N_acetyl_alpha_D_galactosamine:polypeptide N_acetylgalactosaminyltransferase 10	0.0059	0.035837	1.68928	LR3 < LR7
Bt_7696_2_S1_a_at	RABGGTA	Rab geranylgeranyltransferase, alpha subunit	0.0153	0.068068	1.67197	LR3 < LR7
Bt_14001_1_A1_at	ENPP5	ectonucleotide pyrophosphatase/phosphodiesterase 5	0.001	0.012182	1.67101	LR3 < LR7
Bt_21518_1_S1_at	SNF1LK	SNF1_like kinase	0.0204	0.082922	1.66821	LR3 < LR7
Bt_7150_2_S1_at	BIRC6	baculoviral IAP repeat_containing 6	0.0223	0.088388	1.66721	LR3 < LR7
Bt_8053_2_S1_at	ATAD1	ATPase family, AAA domain containing 1	0.0116	0.056121	1.66233	LR3 < LR7
Bt_612_2_S1_at	GSR	glutathione reductase	0.0082	0.044754	1.66229	LR3 < LR7
Bt_2235_1_S1_at	GDI1	GDP dissociation inhibitor 1	0.0292	0.106014	1.6589	LR3 < LR7
Bt_29431_1_A1_at	PMPCB	peptidase beta	0.0046	0.030611	1.65736	LR3 < LR7
Bt_17691_1_A1_at	CREB3L4	cAMP responsive element binding protein 3_like 4	0.0295	0.106733	1.65472	LR3 < LR7
Bt_13522_1_S1_at	HEPHL1	hephaestin_like 1	0.0343	0.118484	1.65423	LR3 < LR7
Bt_6004_1_S1_at	TACC1	transforming, acidic coiled_coil containing protein 1	0.0018	0.016946	1.65335	LR3 < LR7
Bt_18634_2_S1_at	PPM1K	protein phosphatase 1K	0.0025	0.021108	1.64906	LR3 < LR7
Bt_13679_2_S1_a_at	ZNF207	zinc finger protein 207	0.0055	0.034426	1.64824	LR3 < LR7
Bt_24624_2_S1_at	MRPS9	mitochondrial ribosomal protein S9	0.0107	0.053359	1.64756	LR3 < LR7
Bt_8251_2_S1_at	YEATS2	YEATS domain containing 2	0.0024	0.020379	1.64683	LR3 < LR7
Bt_21098_2_S1_at	TMLHE	trimethyllysine hydroxylase, epsilon	0.0043	0.029487	1.64653	LR3 < LR7
Bt_9077_2_S1_at	BDP1	B double prime 1, subunit of RNA polymerase III transcription initiation factor IIIB	0.0085	0.045629	1.64521	LR3 < LR7
Bt_20336_2_S1_at	DDX19B	DEAD box polypeptide 19	0.009	0.047664	1.64269	LR3 < LR7
Bt_22410_2_S1_at	ARF3	T_cell lymphoma invasion and metastasis 1	0.054	0.16202	1.64157	LR3 < LR7
Bt_28287_1_S1_at	UNC93A	unc_93 homolog A	0.0342	0.118306	1.63818	LR3 < LR7
Bt_20882_1_S1_at	TIAM1	T_cell lymphoma invasion and metastasis 1	0.0194	0.080274	1.63635	LR3 < LR7
Bt_25655_2_A1_at	CYP4F3	cytochrome P450, family 4, subfamily F, polypeptide 8	0.0234	0.091183	1.63502	LR3 < LR7
Bt_4279_2_S1_at	SHC1	SHC transforming protein 1	0.0045	0.030042	1.63383	LR3 < LR7
Bt_19940_1_S1_at	LNX2	ligand of numb_protein X 2	0.0082	0.044542	1.63078	LR3 < LR7
Bt_7134_1_S1_at	GLTP	glycolipid transfer protein	0.026	0.098034	1.62995	LR3 < LR7
Bt_23351_1_S1_at	DDOST	dolichyl_diphosphooligosaccharide_protein glycosyltransferase	0.0269	0.100195	1.62825	LR3 < LR7
Bt_28527_2_S1_at	SLA/LP	soluble liver antigen/liver pancreas antigen	0.0004	0.007628	1.62505	LR3 < LR7
Bt_21635_1_S1_a_at	PSMD13	proteasome 26S subunit, non_ATPase, 13	0.0199	0.081494	1.62427	LR3 < LR7
Bt_690_1_S1_at	BOC	brother of CDO	0.0327	0.114845	1.62095	LR3 < LR7
Bt_21104_2_S1_at	PRPSAP2	phosphoribosyl pyrophosphate synthetase_associated protein 2	0.021	0.084646	1.61966	LR3 < LR7
Bt_10006_2_S1_at	FAM45A	family with sequence similarity 45, member A	0.0018	0.017324	1.61855	LR3 < LR7
Bt_17595_2_S1_at	TMEM183A	chromosome 1 open reading frame 37	0.0008	0.010927	1.61768	LR3 < LR7
Bt_20091_1_S1_at	TCF20	transcription factor 20	0.0335	0.116579	1.61748	LR3 < LR7
Bt_27264_1_A1_at	SPDEF	SAM pointed domain containing ets transcription factor	0.0462	0.145892	1.61275	LR3 < LR7
Bt_27286_1_S1_a_at	ECD	suppressor of S_ cerevisiae gcr2	0.0127	0.059838	1.6124	LR3 < LR7
Bt_2741_1_A2_at	RAB7A	RAB7, member RAS oncogene family	0.0061	0.03686	1.61177	LR3 < LR7
Bt_28264_2_S1_at	SLC25A40	mitochondrial carrier family protein	0.0087	0.046351	1.61036	LR3 < LR7
Bt_28209_1_S1_at	RGMB	RGM domain family, member B	0.0299	0.107683	1.60954	LR3 < LR7
Bt_21092_1_S1_at	NDEL1	nudE nuclear distribution gene E homolog like 1	0.0015	0.015314	1.60785	LR3 < LR7
Bt_7413_1_S1_at	GRN	granulin	0.0038	0.026953	1.60596	LR3 < LR7
Bt_9567_1_S1_at	TM7SF2	transmembrane 7 superfamily member 2	0.0129	0.060599	1.6041	LR3 < LR7
Bt_3272_1_A1_at	AIFM1	programmed cell death 8	0.0181	0.076209	1.59711	LR3 < LR7
Bt_13985_1_S1_at	KIAA1211	KIAA1211 protein	0.004	0.028252	1.5942	LR3 < LR7
Bt_22612_2_S1_at	C27H8orf40	hypothetical protein BC013035	0.0155	0.06862	1.59395	LR3 < LR7
Bt_2096_2_S1_at	EHD4	EH_domain containing 4	0.004	0.028092	1.59394	LR3 < LR7
Bt_3815_1_S1_at	FLRT2	___	0.0546	0.163212	1.59336	LR3 < LR7
Bt_21004_1_S1_at	WFDC3	___	0.019	0.078965	1.5902	LR3 < LR7
Bt_13408_2_S1_at	GOLGB1	golgi autoantigen, golgin subfamily b, macrogolgin, 1	0.0408	0.133661	1.59007	LR3 < LR7
Bt_3225_2_S1_at	SLC37A4	solute carrier family 37, member 4	0.0184	0.077179	1.58994	LR3 < LR7
Bt_21997_1_S1_at	PPM1K	protein phosphatase 1K	0.0012	0.013223	1.586	LR3 < LR7
Bt_8030_2_S1_at	RGS3	regulator of G_protein signalling 3	0.0326	0.114433	1.58565	LR3 < LR7
Bt_13713_2_S1_at	PHAX	RNA U, small nuclear RNA export adaptor	0.0098	0.05046	1.58519	LR3 < LR7
Bt_1922_1_S1_at	CLIC5	chloride intracellular channel 5	0.0228	0.089649	1.58268	LR3 < LR7
Bt_6386_3_S1_a_at	C3H1orf85	kidney predominant protein NCU_G1	0.0197	0.080934	1.58097	LR3 < LR7
Bt_21547_2_S1_at	PKP2	plakophilin 2	0.0039	0.027648	1.57726	LR3 < LR7
Bt_13543_1_S1_at	C1orf21	chromosome 1 open reading frame 21	0.0099	0.050829	1.57684	LR3 < LR7
Bt_10458_2_S1_at	AKAP12	chromosome 6 open reading frame 96|A kinase anchor protein 12|zinc finger and BTB domain containing 2	0.0492	0.152224	1.5767	LR3 < LR7
Bt_24213_2_S1_at	RRN3	RRN3 RNA polymerase I transcription factor homolog	0.0108	0.053672	1.57606	LR3 < LR7
Bt_18643_2_S1_at	CFLAR	CASP8 and FADD_like apoptosis regulator	0.0099	0.050681	1.57529	LR3 < LR7
Bt_19795_1_S1_at	BREH1	carboxylesterase 1	0.0402	0.132354	1.57406	LR3 < LR7
Bt_29953_2_S1_at	CCNYL1	hypothetical protein FLJ40432	0.0523	0.158651	1.57323	LR3 < LR7
Bt_28080_1_S1_at	LLGL2	lethal giant larvae homolog 2	0.0009	0.011613	1.57269	LR3 < LR7
Bt_11902_2_S1_at	USP7	ubiquitin specific protease 7	0.0041	0.0283	1.57204	LR3 < LR7
Bt_24550_1_S1_a_at	COMTD1	catechol_O_methyltransferase domain containing 1	0.0023	0.019894	1.57176	LR3 < LR7
Bt_8356_1_S1_at	TMED10	transmembrane trafficking protein	0.0172	0.073852	1.57163	LR3 < LR7
Bt_14624_2_S1_at	PSMD14	proteasome 26S subunit, non_ATPase, 14	0.0259	0.097747	1.57113	LR3 < LR7
Bt_5754_3_S1_at	STRAP	serine/threonine kinase receptor associated protein	0.0205	0.083176	1.56839	LR3 < LR7
Bt_18837_2_A1_at	ENPP5	ectonucleotide pyrophosphatase/phosphodiesterase 5	0.033	0.115359	1.56697	LR3 < LR7
Bt_24813_3_S1_at	RTP4	28kD interferon responsive protein|NOT_AVAILABLE	0.0013	0.014296	1.56644	LR3 < LR7
Bt_23606_1_S1_at	ITPR1	inositol 1,4,5_triphosphate receptor, type 1	0.0524	0.158715	1.56616	LR3 < LR7
Bt_18634_1_A1_at	PPM1K	protein phosphatase 1K	0.0031	0.023869	1.56551	LR3 < LR7
Bt_16491_1_A1_at	LOC505156	___	0.0176	0.074762	1.56543	LR3 < LR7
Bt_8690_1_S1_at	PLEKHB2	pleckstrin homology domain containing, family B member 2	0.0025	0.020828	1.56476	LR3 < LR7
Bt_5033_1_S1_at	SDHA	succinate dehydrogenase complex, subunit A, flavoprotein	0.0146	0.065706	1.5631	LR3 < LR7
Bt_27747_1_A1_at	TDRKH	tudor and KH domain containing	0.0173	0.074019	1.56207	LR3 < LR7
Bt_7056_2_A1_x_at	HBG /// LOC788610	hemoglobin, delta|hemoglobin, beta	0.0065	0.038483	1.56064	LR3 < LR7
Bt_27563_1_A1_at	OSBPL11	oxysterol binding protein_like 11	0.0075	0.042049	1.56027	LR3 < LR7
Bt_4715_1_S1_at	TMEM97	hypothetical protein MAC30	0.0391	0.129593	1.55501	LR3 < LR7
Bt_18863_1_S1_at	ALG8	asparagine_linked glycosylation 8 homolog	0.0165	0.071583	1.55492	LR3 < LR7
Bt_16059_1_S1_at	DLX5	distal_less homeo box 5	0.0069	0.039989	1.55355	LR3 < LR7
Bt_20180_1_S1_at	RAB25	RAB25, member RAS oncogene family	0.0228	0.089663	1.55263	LR3 < LR7
Bt_964_1_S1_at	TK1	thymidine kinase 1, soluble	0.0371	0.125174	1.55099	LR3 < LR7
Bt_24474_1_S1_a_at	AFG3L2	AFG3 ATPase family gene 3_like 2	0.0161	0.070324	1.55051	LR3 < LR7
Bt_23180_1_S1_at	PFN1	profilin 1	0.0187	0.0781	1.55016	LR3 < LR7
Bt_10831_2_S1_at	LYN	v_yes_1 Yamaguchi sarcoma viral related oncogene homolog	0.0391	0.129637	1.54721	LR3 < LR7
Bt_2841_2_S1_a_at	WARS	tryptophanyl_tRNA synthetase	0.0515	0.156898	1.54698	LR3 < LR7
Bt_26597_1_S1_at	NR1I2|C3orf15|GSK3B	nuclear receptor subfamily 1, group I, member 2|chromosome 3 open reading frame 15|glycogen synthase kinase 3 beta	0.008	0.043905	1.54323	LR3 < LR7
Bt_20161_1_S1_at	RASSF4	Ras association domain family 4	0.0039	0.027648	1.54199	LR3 < LR7
Bt_26866_2_S1_at	ATAD3B	ATPase family, AAA domain containing 3A	0.0153	0.068068	1.53994	LR3 < LR7
Bt_9516_1_S1_at	CDC37L1	cell division cycle 37 homolog _like 1	0.0131	0.061114	1.5384	LR3 < LR7
Bt_5326_2_S1_at	BTG2	BTG family, member 2	0.0316	0.111967	1.53493	LR3 < LR7
Bt_4785_2_S1_at	MAP3K3	mitogen_activated protein kinase kinase kinase 3	0.0058	0.03565	1.53461	LR3 < LR7
Bt_24463_1_S1_at	TBC1D30	KIAA0984 protein	0.0023	0.02	1.53425	LR3 < LR7
Bt_28816_2_S1_at	PPAPDC1B	HTPAP protein	0.0498	0.153513	1.53307	LR3 < LR7
Bt_27854_2_S1_at	NFIL3	nuclear factor, interleukin 3 regulated	0.0177	0.075181	1.5319	LR3 < LR7
Bt_7535_1_A1_at	DLST	dihydrolipoamide S_succinyltransferase	0.0377	0.126531	1.53145	LR3 < LR7
Bt_17102_1_S1_at	PPP1R2	protein phosphatase 1, regulatory subunit 2	0.0373	0.125598	1.52695	LR3 < LR7
Bt_4175_3_S1_at	HM13	histocompatibility 13	0.0148	0.066364	1.52593	LR3 < LR7
Bt_22728_2_S1_at	STX12	syntaxin 12	0.0069	0.039863	1.52507	LR3 < LR7
Bt_16125_2_S1_at	RNFT1	PTD016 protein	0.0078	0.043434	1.52477	LR3 < LR7
Bt_14200_1_A1_at	MT1E	metallothionein 1A	0.0343	0.118684	1.52406	LR3 < LR7
Bt_2052_2_S1_at	CD2AP	CD2_associated protein	0.0353	0.120933	1.52338	LR3 < LR7
Bt_23233_2_S1_at	USP18	ubiquitin specific protease 18	0.003	0.023288	1.52323	LR3 < LR7
Bt_15400_1_A1_at	LOC145842	hypothetical protein LOC145842	0.0387	0.12869	1.52157	LR3 < LR7
Bt_28822_1_A1_at	GPSN2	glycoprotein, synaptic 2	0.0327	0.114757	1.52025	LR3 < LR7
Bt_18123_2_S1_at	GORAB	NTKL_binding protein 1	0.0236	0.091757	1.52008	LR3 < LR7
Bt_10609_1_S1_at	CYP20A1	cytochrome P450, family 20, subfamily A, polypeptide 1	0.0257	0.097273	1.51939	LR3 < LR7
Bt_11272_1_S1_at	COLQ	collagen_like tail subunit of asymmetric acetylcholinesterase	0.0251	0.09571	1.51837	LR3 < LR7
Bt_16612_1_A1_at	LOC504785	___	0.0538	0.161521	1.51769	LR3 < LR7
Bt_9680_1_S1_at	SPRR2B|SPRR2C	small proline_rich protein 2B|small proline_rich protein 2C	0.0155	0.068572	1.51755	LR3 < LR7
Bt_16259_2_S1_at	SLK	STE20_like kinase	0.0181	0.076209	1.51737	LR3 < LR7
Bt_26407_3_S1_at	TMEM181	KIAA1423	0.0283	0.103754	1.51555	LR3 < LR7
Bt_16392_2_A1_at	TM9SF4	transmembrane 9 superfamily protein member 4	0.0006	0.009016	1.5152	LR3 < LR7
Bt_7457_1_S1_at	PCYT2	phosphate cytidylyltransferase 2, ethanolamine	0.0029	0.022794	1.51508	LR3 < LR7
Bt_16683_1_S1_at	C1D	nuclear DNA_binding protein	0.0075	0.042177	1.51417	LR3 < LR7
Bt_13227_2_S1_at	RELL1	hypothetical protein FLJ11017	0.0069	0.039989	1.51373	LR3 < LR7
Bt_21844_1_S1_at	CD164	CD164 antigen, sialomucin	0.022	0.087473	1.51332	LR3 < LR7
Bt_1808_1_S1_at	CYC1	cytochrome c_1	0.0152	0.067644	1.51322	LR3 < LR7
Bt_21737_2_S1_at	C14orf43	chromosome 14 open reading frame 43	0.0195	0.080385	1.50997	LR3 < LR7
Bt_9848_2_S1_a_at	___	___	0.0173	0.074051	1.50881	LR3 < LR7
Bt_6455_1_S1_at	CUL4A	cullin 4A	0.0286	0.104561	1.50771	LR3 < LR7
Bt_9559_2_S1_at	APP	amyloid beta precursor protein	0.0075	0.042233	1.50761	LR3 < LR7
Bt_24813_2_S1_at	RTP4	28kD interferon responsive protein	0.0201	0.082052	1.50679	LR3 < LR7
Bt_8439_1_S1_at	SUPT6H	suppressor of Ty 6 homolog	0.01	0.05109	1.50494	LR3 < LR7
Bt_15763_1_S1_at	IST1	KIAA0174 gene product	0.0044	0.029793	1.50183	LR3 < LR7
Bt_3484_1_S1_at	CD302	crystallin, zeta |hypothetical protein BC009514	0.0058	0.035452	1.50109	LR3 < LR7
Bt_8421_2_S1_at	ALDH6A1	aldehyde dehydrogenase 6 family, member A1	0.0005	0.007822	1.49911	LR3 < LR7
Bt_14157_3_S1_at	ARMC8	armadillo repeat containing 8	0.011	0.054166	1.4987	LR3 < LR7
Bt_20258_2_S1_at	FBXO4	F_box protein 4	0.026	0.097911	1.49619	LR3 < LR7
Bt_22506_2_A1_at	LOC790124	___	0.0132	0.061548	1.49591	LR3 < LR7
Bt_11156_1_S1_at	C11H9orf16	chromosome 9 open reading frame 16	0.0008	0.010787	1.49529	LR3 < LR7
Bt_27498_1_S1_at	CCDC104	similar to RIKEN cDNA 4931428D14 gene	0.0196	0.080821	1.49281	LR3 < LR7
Bt_13852_2_S1_at	LRRFIP2	leucine rich repeat interacting protein 2	0.0118	0.056915	1.49263	LR3 < LR7
Bt_13152_1_S1_s_at	APP	amyloid beta precursor protein	0.0127	0.059737	1.48954	LR3 < LR7
Bt_24474_1_S1_at	AFG3L2	AFG3 ATPase family gene 3_like 2	0.0115	0.055899	1.4888	LR3 < LR7
Bt_7015_1_S1_at	EED	embryonic ectoderm development	0.0139	0.063542	1.48826	LR3 < LR7
Bt_14737_2_S1_at	PPP1R15B	protein phosphatase 1, regulatory subunit 15B	0.0178	0.075362	1.48821	LR3 < LR7
Bt_6907_1_S1_at	APC	adenomatosis polyposis coli	0.0264	0.099093	1.48768	LR3 < LR7
Bt_3724_1_S1_at	TOM1L2	target of myb1_like 2	0.004	0.027971	1.48701	LR3 < LR7
Bt_16857_1_A1_at	IFIH1	interferon induced with helicase C domain 1	0.0286	0.104672	1.48564	LR3 < LR7
Bt_24696_2_S1_at	MTF1	metal_regulatory transcription factor 1	0.0105	0.052725	1.48416	LR3 < LR7
Bt_4831_1_S1_at	CALCOCO2	nuclear domain 10 protein	0.0192	0.079417	1.4836	LR3 < LR7
Bt_16499_1_A1_at	LRCH1	leucine_rich repeats and calponin homology domain containing 1	0.0138	0.063351	1.48338	LR3 < LR7
Bt_1963_1_S1_at	GMPPA	GDP_mannose pyrophosphorylase A	0.0109	0.054052	1.48333	LR3 < LR7
Bt_20705_1_A1_at	___	___	0.0518	0.157583	1.48319	LR3 < LR7
Bt_20726_1_S1_at	C1orf27	chromosome 1 open reading frame 27	0.0119	0.057169	1.48266	LR3 < LR7
Bt_8319_3_S1_a_at	MTUS1	mitochondrial tumor suppressor 1	0.0051	0.03266	1.47854	LR3 < LR7
Bt_23083_1_S1_at	PDCL	phosducin_like	0.0224	0.08871	1.47818	LR3 < LR7
Bt_21365_3_S1_at	EIF2AK4	eukaryotic translation initiation factor 2 alpha kinase 4	0.0065	0.038228	1.47637	LR3 < LR7
Bt_1920_2_S1_at	STARD10	START domain containing 10	0.0134	0.062126	1.47615	LR3 < LR7
Bt_7449_2_S1_at	RFWD2	ring finger and WD repeat domain 2	0.0055	0.034409	1.47502	LR3 < LR7
Bt_17239_1_A1_at	AEBP2	AE binding protein 2	0.0086	0.04618	1.47478	LR3 < LR7
Bt_16107_1_S1_at	LOC790411	___	0.0361	0.122744	1.47431	LR3 < LR7
Bt_8679_2_S1_at	DLAT	dihydrolipoamide S_acetyltransferase	0.05	0.15394	1.47338	LR3 < LR7
Bt_11984_2_S1_at	EPB41L1	erythrocyte membrane protein band 4_1_like 1	0.0449	0.143098	1.47321	LR3 < LR7
Bt_6130_1_S1_at	RPN2	ribophorin II	0.0154	0.068195	1.47259	LR3 < LR7
Bt_21959_3_S1_at	TMEM64	hypothetical protein DKFZp762C1112	0.0354	0.121154	1.47251	LR3 < LR7
Bt_8292_2_S1_at	MED13L	thyroid hormone receptor associated protein 2	0.005	0.032289	1.4723	LR3 < LR7
Bt_28876_1_S1_at	DARS2 /// LOC782047	hypothetical protein FLJ10514	0.0096	0.049684	1.47167	LR3 < LR7
Bt_22577_1_S1_at	SLC25A33	mitochondrial carrier protein	0.0022	0.01927	1.47164	LR3 < LR7
Bt_4069_2_S1_at	SPTBN2	spectrin, beta, non_erythrocytic 2	0.0072	0.041234	1.47126	LR3 < LR7
Bt_4175_1_S1_at	HM13	histocompatibility 13	0.0214	0.085839	1.47115	LR3 < LR7
Bt_6000_2_S1_at	HSPC159	HSPC159 protein	0.0033	0.024594	1.4692	LR3 < LR7
Bt_26806_1_A1_at	FAM31B|CRB1|FLJ20054	family with sequence similarity 31, member B|crumbs homolog 1 |hypothetical protein FLJ20054	0.0533	0.160431	1.46878	LR3 < LR7
Bt_656_2_S1_at	CORO1C	coronin, actin binding protein, 1C	0.0204	0.082951	1.46869	LR3 < LR7
Bt_10360_2_S1_a_at	TET2	hypothetical protein FLJ20032	0.0109	0.053942	1.46837	LR3 < LR7
Bt_7217_1_S1_at	OPN1LW	opsin 1, long_wave_sensitive	0.0022	0.019438	1.46795	LR3 < LR7
Bt_6805_2_S1_at	SMNDC1	survival motor neuron domain containing 1	0.0227	0.089451	1.46614	LR3 < LR7
Bt_13818_1_S1_at	SIRT1	sirtuin 1	0.0025	0.020618	1.46582	LR3 < LR7
Bt_12071_2_S1_at	SIRT7	sirtuin 7	0.0021	0.018693	1.46575	LR3 < LR7
Bt_4480_1_S1_at	GUCY1A3	guanylate cyclase 1, soluble, alpha 3	0.0003	0.006223	1.46559	LR3 < LR7
Bt_12875_1_S1_at	EMP3	epithelial membrane protein 3	0.02	0.081846	1.46548	LR3 < LR7
Bt_4777_1_S1_at	NDUFS1	NADH dehydrogenase Fe_S protein 1, 75kDa	0.0121	0.057747	1.46548	LR3 < LR7
Bt_25164_1_A1_at	TSPAN19	similar to CD63 antigen	0.0321	0.113303	1.46503	LR3 < LR7
Bt_22620_1_S1_at	ZBTB1	zinc finger and BTB domain containing 1	0.0158	0.069651	1.46461	LR3 < LR7
Bt_23510_2_A1_at	LYPLA2	lysophospholipase II	0.0013	0.013755	1.46286	LR3 < LR7
Bt_27215_1_S1_at	MEMO1	chromosome 2 open reading frame 4	0.0049	0.031765	1.46273	LR3 < LR7
Bt_28004_2_S1_a_at	TRA@	T cell receptor alpha locus	0.0152	0.067835	1.4615	LR3 < LR7
Bt_28661_1_S1_at	RABGEF1	potassium channel tetramerisation domain containing 7|RAB guanine nucleotide exchange factor 1	0.0059	0.036079	1.45961	LR3 < LR7
Bt_3994_2_S1_a_at	SMN1	survival of motor neuron 2, centromeric|survival of motor neuron 1, telomeric	0.0168	0.072661	1.45942	LR3 < LR7
Bt_28281_2_S1_at	SMC1L1	SMC1 structural maintenance of chromosomes 1_like 1	0.029	0.105644	1.45883	LR3 < LR7
Bt_4945_1_S1_at	BAT1	HLA_B associated transcript 1	0.0281	0.103327	1.45714	LR3 < LR7
Bt_9847_2_S1_at	C22H3ORF63	retinoblastoma_associated protein 140	0.003	0.023167	1.45711	LR3 < LR7
Bt_20961_2_S1_at	RABEPK	Rab9 effector p40	0.0163	0.071155	1.45644	LR3 < LR7
Bt_12438_1_S1_at	SPHK1	sphingosine kinase 1	0.0089	0.047076	1.45561	LR3 < LR7
Bt_5533_1_S1_at	SDF4	calcium binding protein Cab45 precursor	0.0073	0.041251	1.45532	LR3 < LR7
Bt_25763_1_S1_at	CEP70 /// CEP70	p10_binding protein	0.0065	0.03845	1.45455	LR3 < LR7
Bt_16630_1_A1_at	DKFZp434L142|FLJ11155	hypothetical protein DKFZp434L142|hypothetical protein FLJ11155	0.035	0.120342	1.4542	LR3 < LR7
Bt_19917_2_S1_at	FLJ31295	hypothetical protein FLJ31295	0.0185	0.077361	1.4527	LR3 < LR7
Bt_13844_3_A1_at	FBXO33	F_box protein 33	0.0149	0.066652	1.4523	LR3 < LR7
Bt_29918_1_S1_at	C2H2orf47	hypothetical protein FLJ22555	0.0043	0.02945	1.45121	LR3 < LR7
Bt_4033_1_S1_at	VAMP2	vesicle_associated membrane protein 2	0.0083	0.044903	1.45079	LR3 < LR7
Bt_4664_1_S1_at	YIPF3	chromosome 6 open reading frame 109	0.0008	0.010277	1.45069	LR3 < LR7
Bt_5231_1_S1_at	HSD17B10	hydroxyacyl_Coenzyme A dehydrogenase, type II	0.0115	0.055989	1.45058	LR3 < LR7
Bt_16143_1_S1_at	PNRC2	proline_rich nuclear receptor coactivator 2	0.0374	0.125677	1.45052	LR3 < LR7
Bt_12204_1_S1_at	LOC617808	KIAA0355	0.0044	0.02983	1.45025	LR3 < LR7
Bt_20259_1_S1_at	CDC42EP2	CDC42 effector protein 2	0.0294	0.106591	1.44919	LR3 < LR7
Bt_1180_2_A1_at	MYST3	MYST histone acetyltransferase 3	0.0353	0.12102	1.44728	LR3 < LR7
Bt_447_1_S1_at	PIK3CA	phosphoinositide_3_kinase, catalytic, alpha polypeptide	0.0315	0.111818	1.44706	LR3 < LR7
Bt_20427_2_S1_at	UTP6	hepatocellular carcinoma_associated antigen 66	0.0411	0.134366	1.44606	LR3 < LR7
Bt_28550_1_S1_at	MLL3	myeloid/lymphoid or mixed_lineage leukemia 3	0.0136	0.062543	1.44399	LR3 < LR7
Bt_21064_1_S1_at	SART1	squamous cell carcinoma antigen recognised by T cells	0.0011	0.012831	1.4438	LR3 < LR7
Bt_17952_1_A1_at	CDK8	cyclin_dependent kinase 8	0.012	0.0577	1.44368	LR3 < LR7
Bt_28576_1_S1_at	LOC615784	similar to RIKEN cDNA 2410129H14	0.0059	0.036	1.4436	LR3 < LR7
Bt_1206_1_S1_at	BSPRY	B_box and SPRY domain containing	0.0366	0.123979	1.44231	LR3 < LR7
Bt_7555_2_S1_at	ZNF643|LOC64744	zinc finger protein 643|hypothetical protein AL133206	0.0146	0.065858	1.44184	LR3 < LR7
Bt_19866_1_A1_at	PDP2|APPBP1|FLJ35894|DNCLI2|CA7	pyruvate dehydrogenase phosphatase isoenzyme 2|amyloid beta precursor protein binding protein 1, 59kDa|hypothetical protein FLJ35894|dynein, cytoplasmic, light intermediate polypeptide 2|carbonic anhydrase VII	0.029	0.105644	1.44125	LR3 < LR7
Bt_20490_1_S1_at	CDC42EP4	CDC42 effector protein 4	0.0161	0.070422	1.44031	LR3 < LR7
Bt_6724_2_S1_a_at	HGS	hepatocyte growth factor_regulated tyrosine kinase substrate	0.0156	0.068902	1.44001	LR3 < LR7
Bt_15950_1_S1_at	WDR48|TTC21A|GORASP1	WD repeat domain 48|tetratricopeptide repeat domain 21A|golgi reassembly stacking protein 1, 65kDa	0.0068	0.039486	1.43944	LR3 < LR7
Bt_3930_1_S1_at	ASMT	acetylserotonin O_methyltransferase	0.0034	0.025358	1.43937	LR3 < LR7
Bt_3208_2_S1_a_at	DDHD2	DDHD domain containing 2	0.0125	0.059157	1.43918	LR3 < LR7
Bt_2518_2_S1_at	___	___	0.0066	0.038538	1.4383	LR3 < LR7
Bt_2897_1_S1_at	SUMF2	sulfatase modifying factor 2	0.0239	0.09261	1.43566	LR3 < LR7
Bt_6623_2_S1_at	WDR7	WD repeat domain 7	0.0222	0.087966	1.43381	LR3 < LR7
Bt_18228_1_A1_at	SEC61A2	Sec61 alpha 2 subunit	0.0372	0.125331	1.43349	LR3 < LR7
Bt_24797_1_A1_at	BTBD11	BTB domain containing 11	0.0329	0.11522	1.43329	LR3 < LR7
Bt_2513_2_S1_at	CAND1	TBP_interacting protein	0.0065	0.038185	1.43252	LR3 < LR7
Bt_864_2_S1_a_at	SFRS1	splicing factor, arginine/serine_rich 1	0.0177	0.075161	1.43217	LR3 < LR7
Bt_16188_2_S1_at	CYYR1	cysteine and tyrosine_rich 1	0.0443	0.141499	1.43216	LR3 < LR7
Bt_26383_1_A1_at	WDR65	hypothetical protein MGC17299|hypothetical protein FLJ32000|tyrosine kinase with immunoglobulin_like and EGF_like domains 1|hypothetical protein MGC52423	0.0237	0.091923	1.432	LR3 < LR7
Bt_13722_1_S1_at	AHCTF1	ELYS transcription factor_like protein TMBS62	0.006	0.036615	1.43069	LR3 < LR7
Bt_8054_2_S1_a_at	SYAP1	synapse associated protein 1, SAP47 homolog	0.0007	0.009833	1.43031	LR3 < LR7
Bt_20573_1_S1_at	MBNL1	muscleblind_like	0.0066	0.038821	1.42622	LR3 < LR7
Bt_20266_1_S1_a_at	GRAMD4	KIAA0767 protein	0.0502	0.15428	1.42612	LR3 < LR7
Bt_8888_2_S1_at	IPO8	importin 8	0.0074	0.041791	1.42542	LR3 < LR7
Bt_21841_2_A1_at	___	___	0.0282	0.103522	1.42508	LR3 < LR7
Bt_5253_1_S1_at	MORF4L2	mortality factor 4 like 2	0.0019	0.017827	1.42402	LR3 < LR7
Bt_22426_2_S1_at	FLJ38451	FLJ38451 protein	0.0227	0.0895	1.42372	LR3 < LR7
Bt_21997_2_A1_at	PPM1K	protein phosphatase 1K	0.041	0.134162	1.42312	LR3 < LR7
Bt_16061_1_S1_at	COG6	component of oligomeric golgi complex 6	0.0247	0.094765	1.42275	LR3 < LR7
Bt_6774_1_S1_at	MAP1LC3B	microtubule_associated protein 1 light chain 3 beta	0.0092	0.048276	1.42244	LR3 < LR7
Bt_307_1_S1_at	PLCG1	phospholipase C, gamma 1	0.0181	0.07617	1.42221	LR3 < LR7
Bt_22670_2_S1_at	___	___	0.0165	0.071583	1.42049	LR3 < LR7
Bt_28582_1_S1_s_at	ASCC1	activating signal cointegrator 1 complex subunit 1	0.0101	0.05141	1.42015	LR3 < LR7
Bt_19225_1_S1_at	FZD7	frizzled homolog 7	0.0035	0.025558	1.41817	LR3 < LR7
Bt_5768_2_S1_at	IRF7	interferon regulatory factor 7	0.0082	0.044798	1.41724	LR3 < LR7
Bt_10997_2_S1_at	DFFA	DNA fragmentation factor, 45kDa, alpha polypeptide	0.0202	0.082395	1.41681	LR3 < LR7
Bt_26259_2_S1_at	ZNF462	zinc finger protein 462	0.0205	0.083362	1.41545	LR3 < LR7
Bt_22564_2_S1_at	GGTA1	glycoprotein, alpha_galactosyltransferase 1	0.0121	0.057881	1.4152	LR3 < LR7
Bt_4079_2_S1_a_at	TARDBP	TAR DNA binding protein	0.021	0.084813	1.41506	LR3 < LR7
Bt_26524_1_S1_at	LOC617129	___	0.0106	0.053131	1.41461	LR3 < LR7
Bt_10916_2_S1_at	NIPA2	non imprinted in Prader_Willi/Angelman syndrome 2	0.0084	0.045527	1.41364	LR3 < LR7
Bt_24359_3_S1_at	ALS2CL	ALS2 C_terminal like	0.0046	0.030587	1.41282	LR3 < LR7
Bt_4887_1_S1_at	SNRPN /// SNURF	SNRPN upstream reading frame	0.009	0.047616	1.41265	LR3 < LR7
Bt_10272_1_S1_at	STC1	stanniocalcin 1	0.0363	0.123302	1.41253	LR3 < LR7
Bt_1244_1_S1_at	PGD	phosphogluconate dehydrogenase	0.017	0.073068	1.41242	LR3 < LR7
Bt_20235_1_S1_at	GNS	glucosamine _6_sulfatase	0.0056	0.03477	1.41043	LR3 < LR7
Bt_13413_2_A1_at	NSE1	NSE1	0.0043	0.029502	1.40928	LR3 < LR7
Bt_24912_1_A1_at	FAM35A	family with sequence similarity 35, member A	0.0124	0.058807	1.40925	LR3 < LR7
Bt_21853_1_S1_at	AP1S2	adaptor_related protein complex 1, sigma 2 subunit	0.046	0.145467	1.40854	LR3 < LR7
Bt_1793_3_S1_at	AVEN	apoptosis, caspase activation inhibitor	0.037	0.124783	1.40839	LR3 < LR7
Bt_26440_1_A1_at	GAS2	growth arrest_specific 2	0.0069	0.039989	1.4069	LR3 < LR7
Bt_1429_1_S1_a_at	GLTSCR2	glioma tumor suppressor candidate region gene 2	0.0113	0.055422	1.40634	LR3 < LR7
Bt_29926_2_S1_at	TMEM68	hypothetical protein FLJ32370	0.0381	0.127332	1.40539	LR3 < LR7
Bt_9500_1_S1_a_at	EPSTI1	epithelial stromal interaction 1	0.0376	0.126183	1.40494	LR3 < LR7
Bt_23305_1_S1_at	RCN1	reticulocalbin 1, EF_hand calcium binding domain	0.0381	0.127265	1.40447	LR3 < LR7
Bt_23237_1_S1_at	PPP5C	protein phosphatase 5, catalytic subunit	0.0196	0.08066	1.40231	LR3 < LR7
Bt_14084_1_A1_at	AKAP8	A kinase anchor protein 8	0.0479	0.149316	1.40124	LR3 < LR7
Bt_25650_1_A1_at	TM7SF2	transmembrane 7 superfamily member 2	0.0295	0.106707	1.39981	LR3 < LR7
Bt_20977_2_S1_at	CCPG1	cell cycle progression 1	0.004	0.028204	1.39938	LR3 < LR7
Bt_7901_3_S1_at	MTERFD2	hypothetical protein MGC61716	0.0126	0.059355	1.39923	LR3 < LR7
Bt_29291_1_A1_at	COPZ1	coatomer protein complex, subunit zeta 1	0.0332	0.115857	1.39802	LR3 < LR7
Bt_4938_1_S1_at	PPM1G	protein phosphatase 1G, magnesium_dependent, gamma isoform	0.0266	0.099514	1.39768	LR3 < LR7
Bt_12580_1_S1_at	AARSD1	hypothetical protein MGC2744	0.0142	0.064575	1.39761	LR3 < LR7
Bt_15925_1_S1_at	EPHX2 /// LOC785508	epoxide hydrolase 2, cytoplasmic	0.0146	0.065729	1.3974	LR3 < LR7
Bt_23396_2_S1_at	ESRRA	estrogen_related receptor alpha	0.0032	0.024162	1.39676	LR3 < LR7
Bt_21365_1_S1_a_at	EIF2AK4	eukaryotic translation initiation factor 2 alpha kinase 4	0.0404	0.132806	1.39564	LR3 < LR7
Bt_15601_1_A1_at	XRCC3	X_ray repair complementing defective repair in Chinese hamster cells 3	0.0094	0.048939	1.39537	LR3 < LR7
Bt_21954_2_S1_at	TMEM157	HGS_RE408	0.0017	0.01669	1.39526	LR3 < LR7
Bt_28729_1_A1_at	ING2	inhibitor of growth family, member 2	0.0041	0.028444	1.39447	LR3 < LR7
Bt_8279_3_S1_a_at	NDUFAF3	nuclear protein E3_3	0.0096	0.049799	1.39361	LR3 < LR7
Bt_22527_2_S1_at	UAP1	UDP_N_acteylglucosamine pyrophosphorylase 1	0.0245	0.094113	1.39238	LR3 < LR7
Bt_7701_1_S1_at	TECR	glycoprotein, synaptic 2	0.0359	0.122363	1.39229	LR3 < LR7
Bt_5011_1_S1_at	LTBP2	latent transforming growth factor beta binding protein 2	0.0377	0.126441	1.39225	LR3 < LR7
Bt_6510_1_S1_at	ITPK1	inositol 1,3,4_triphosphate 5/6 kinase	0.0193	0.079681	1.39224	LR3 < LR7
Bt_17154_1_S1_at	PRPF18	PRP18 pre_mRNA processing factor 18 homolog	0.0127	0.059872	1.39158	LR3 < LR7
Bt_27653_1_A1_a_at	PIGN	phosphatidylinositol glycan, class N	0.0111	0.054641	1.39073	LR3 < LR7
Bt_872_1_S1_at	POLR2C	polymerase II polypeptide C, 33kDa	0.0052	0.033053	1.39007	LR3 < LR7
Bt_630_1_S1_at	CD81	CD81 antigen	0.0223	0.088253	1.38928	LR3 < LR7
Bt_4506_1_S1_at	MYO10	myosin X	0.0363	0.123216	1.38907	LR3 < LR7
Bt_15279_1_A1_s_at	BTBD7	BTB domain containing 7	0.013	0.060933	1.38786	LR3 < LR7
Bt_28467_1_S1_at	SNX8	sorting nexin 8	0.0394	0.130347	1.38757	LR3 < LR7
Bt_167_1_S1_at	MAPK1	mitogen_activated protein kinase 1	0.0265	0.099298	1.38748	LR3 < LR7
Bt_23551_3_S1_at	NAA50	Mak3 homolog	0.0054	0.033842	1.38522	LR3 < LR7
Bt_4407_1_S1_at	KIAA2013	hypothetical protein MGC33867	0.0289	0.105394	1.38388	LR3 < LR7
Bt_21479_3_S1_at	CRNKL1	Crn, crooked neck_like 1	0.0383	0.127798	1.38364	LR3 < LR7
Bt_22604_1_A1_at	HERC3	hect domain and RLD 3	0.0087	0.046383	1.38354	LR3 < LR7
Bt_12514_1_S1_at	PHB2	repressor of estrogen receptor activity	0.0179	0.075714	1.38321	LR3 < LR7
Bt_29472_1_A1_at	TIA1	hypothetical protein FLJ20558|prenylcysteine oxidase 1|poly binding protein 1|TIA1 cytotoxic granule_associated RNA binding protein	0.0196	0.080837	1.38289	LR3 < LR7
Bt_20281_3_S1_a_at	PGM1	phosphoglucomutase 1	0.0145	0.065538	1.38247	LR3 < LR7
Bt_20394_1_A1_at	KLF13	Kruppel_like factor 13	0.0238	0.092205	1.38194	LR3 < LR7
Bt_26130_1_A1_at	USP2	ubiquitin specific protease 2	0.0278	0.102728	1.38189	LR3 < LR7
Bt_21297_1_S1_at	___	___	0.0408	0.13381	1.38154	LR3 < LR7
Bt_1174_1_S1_at	MBNL2	muscleblind_like 2	0.0235	0.091466	1.38137	LR3 < LR7
Bt_16515_1_S1_at	PTAR1	protein prenyltransferase alpha subunit repeat containing 1	0.0347	0.119455	1.38121	LR3 < LR7
Bt_18000_1_S1_at	LOC534705	___	0.0448	0.142681	1.38116	LR3 < LR7
Bt_23093_1_S1_at	CXCL2	chemokine ligand 3	0.0211	0.08508	1.38006	LR3 < LR7
Bt_4072_1_S1_at	NDUFV1	NADH dehydrogenase flavoprotein 1, 51kDa	0.0196	0.080768	1.37906	LR3 < LR7
Bt_6355_1_A1_at	PIAS2	protein inhibitor of activated STAT, 2	0.0526	0.159047	1.37868	LR3 < LR7
Bt_27918_1_S1_at	WTIP	WT1_interacting protein	0.0215	0.086099	1.3784	LR3 < LR7
Bt_18755_2_S1_at	GSK3B	glycogen synthase kinase 3 beta	0.0373	0.125565	1.37743	LR3 < LR7
Bt_29679_1_S1_s_at	POFUT2	protein O_fucosyltransferase 2	0.0305	0.109182	1.37654	LR3 < LR7
Bt_7041_2_S1_at	BBX	bobby sox homolog	0.021	0.084813	1.37641	LR3 < LR7
Bt_1217_2_S1_at	TOMM70A	translocase of outer mitochondrial membrane 70 homolog A	0.0431	0.138962	1.375	LR3 < LR7
Bt_17440_1_A1_at	GPBP1	___	0.0114	0.055624	1.37432	LR3 < LR7
Bt_19333_2_A1_at	SLC35C2	solute carrier family 35, member C2	0.0344	0.118965	1.3742	LR3 < LR7
Bt_23396_2_S1_a_at	ESRRA	estrogen_related receptor alpha	0.0286	0.104718	1.37312	LR3 < LR7
Bt_9487_1_S1_at	LOC616969	___	0.0216	0.086324	1.37269	LR3 < LR7
Bt_25202_2_S1_at	KIAA1109	KIAA1109	0.0213	0.085675	1.37219	LR3 < LR7
Bt_14124_1_A1_at	USP33	ubiquitin specific protease 33	0.0442	0.141391	1.37196	LR3 < LR7
Bt_20481_2_S1_at	PIAS1	protein inhibitor of activated STAT, 1	0.0036	0.026391	1.37165	LR3 < LR7
Bt_3960_2_S1_at	VDAC1	voltage_dependent anion channel 1	0.0079	0.043508	1.3699	LR3 < LR7
Bt_5491_1_S1_at	RABAC1	Rab acceptor 1	0.032	0.113137	1.36961	LR3 < LR7
Bt_285_1_S1_at	CACNB2	calcium channel, voltage_dependent, beta 2 subunit	0.0386	0.128479	1.36858	LR3 < LR7
Bt_16219_1_A1_at	FRS2	fibroblast growth factor receptor substrate 2	0.0107	0.053353	1.36782	LR3 < LR7
Bt_4631_2_S1_at	RPA2	replication protein A2, 32kDa	0.0488	0.151453	1.36677	LR3 < LR7
Bt_21619_1_S1_at	SPG20	spastic paraplegia 20, spartin	0.0153	0.06794	1.3662	LR3 < LR7
Bt_20569_3_S1_at	ZNF507	zinc finger protein 507	0.0373	0.125542	1.36578	LR3 < LR7
Bt_9020_1_S1_at	BLCAP	bladder cancer associated protein	0.0026	0.021618	1.3656	LR3 < LR7
Bt_18951_2_S1_at	RDH11	retinol dehydrogenase 11	0.0334	0.116401	1.36534	LR3 < LR7
Bt_11715_1_A1_at	___	___	0.0093	0.048689	1.36511	LR3 < LR7
Bt_17252_1_S1_at	TMEM135	hypothetical protein FLJ22104	0.0522	0.158379	1.36454	LR3 < LR7
Bt_20331_2_S1_at	NCOA2	nuclear receptor coactivator 2	0.0108	0.05362	1.36415	LR3 < LR7
Bt_21212_1_S1_at	SLC27A5	solute carrier family 27, member 5	0.0315	0.111796	1.36361	LR3 < LR7
Bt_20947_2_S1_at	IQGAP2	IQ motif containing GTPase activating protein 2	0.0254	0.096377	1.36336	LR3 < LR7
Bt_18571_1_S1_at	DLGAP4	discs, large homolog_associated protein 4	0.0072	0.040917	1.36264	LR3 < LR7
Bt_20079_1_S1_at	SNX8	sorting nexin 8	0.0122	0.058281	1.36231	LR3 < LR7
Bt_28941_1_A1_at	MUC2	mucin 2, intestinal/tracheal	0.034	0.117912	1.36227	LR3 < LR7
Bt_16362_1_S1_at	SETD3	chromosome 14 open reading frame 154	0.0452	0.143651	1.36159	LR3 < LR7
Bt_28914_1_A1_at	RP2	retinitis pigmentosa 2	0.0537	0.161261	1.36109	LR3 < LR7
Bt_10960_1_A1_at	METTL9	DORA reverse strand protein 1	0.0431	0.138996	1.36071	LR3 < LR7
Bt_15845_2_S1_at	PPP4R1	protein phosphatase 4, regulatory subunit 1	0.0081	0.044163	1.36053	LR3 < LR7
Bt_2098_2_S1_at	ARHGEF12	Rho guanine nucleotide exchange factor 12	0.0176	0.074778	1.36036	LR3 < LR7
Bt_143_1_S1_at	NCF2	neutrophil cytosolic factor 2	0.029	0.105565	1.36023	LR3 < LR7
Bt_7194_1_S1_at	ATP5A1	ATP synthase, H+ transporting, mitochondrial F1 complex, alpha subunit, isoform 1, cardiac muscle	0.0426	0.13794	1.35953	LR3 < LR7
Bt_19759_1_S1_at	HSPA2	heat shock 70kDa protein 2	0.0528	0.159456	1.35775	LR3 < LR7
Bt_18751_2_A1_s_at	PIP4K2A	phosphatidylinositol_4_phosphate 5_kinase, type II, alpha	0.0328	0.115008	1.35713	LR3 < LR7
Bt_16374_1_A1_at	FUBP3	far upstream element binding protein 3	0.0399	0.131637	1.3569	LR3 < LR7
Bt_8047_1_S1_at	ATP5G3	ATP synthase, H+ transporting, mitochondrial F0 complex, subunit c, isoform 1|ATP synthase, H+ transporting, mitochondrial F0 complex, subunit c, isoform 2|ATP synthase, H+ transporting, mitochondrial F0 complex, subunit c isoform 3	0.0354	0.121125	1.35614	LR3 < LR7
Bt_9326_1_S1_at	DCUN1D1	RP42 homolog	0.0063	0.037763	1.35604	LR3 < LR7
Bt_23468_2_S1_at	GOLPH3L	golgi phosphoprotein 3_like	0.0193	0.079885	1.35548	LR3 < LR7
Bt_4948_1_S1_at	PSEN1	presenilin 1	0.0463	0.146102	1.3553	LR3 < LR7
Bt_24769_1_S1_at	C20orf44	chromosome 20 open reading frame 44	0.0081	0.044458	1.3547	LR3 < LR7
Bt_20516_1_S1_at	D15Wsu75e	DNA segment, Chr 15, Wayne State University 75, expressed	0.0093	0.048795	1.35337	LR3 < LR7
Bt_13248_2_S1_at	SEC63	SEC63_like	0.0126	0.059631	1.35296	LR3 < LR7
Bt_21241_1_S1_at	SP1	Sp1 transcription factor	0.0488	0.151469	1.3523	LR3 < LR7
Bt_23633_3_S1_at	PROSC	proline synthetase co_transcribed homolog	0.0489	0.151625	1.35203	LR3 < LR7
Bt_11239_2_S1_at	SPG7	spastic paraplegia 7, paraplegin	0.052	0.158005	1.3519	LR3 < LR7
Bt_22086_3_S1_at	ALDH7A1	aldehyde dehydrogenase 7 family, member A1	0.0507	0.155238	1.34991	LR3 < LR7
Bt_26538_1_S1_at	C9orf61	chromosome 9 open reading frame 61	0.0346	0.119236	1.34917	LR3 < LR7
Bt_13246_1_S1_at	DCP1A	decapping enzyme	0.0345	0.118995	1.34801	LR3 < LR7
Bt_15770_1_S1_at	CSRP2BP	CSRP2 binding protein	0.0434	0.139704	1.34693	LR3 < LR7
Bt_1207_2_S1_at	SLC16A13	solute carrier family 16, member 13	0.0234	0.091303	1.34681	LR3 < LR7
Bt_27347_1_A1_at	ATP8A1	ATPase, aminophospholipid transporter, Class I, type 8A, member 1	0.0197	0.080934	1.3467	LR3 < LR7
Bt_22137_2_S1_at	VPS45	vacuolar protein sorting 45A	0.0314	0.1115	1.34662	LR3 < LR7
Bt_10859_2_S1_at	CREBL2	cAMP responsive element binding protein_like 2	0.022	0.087504	1.34597	LR3 < LR7
Bt_28697_1_S1_at	SLC31A1	cell division cycle 26	0.0288	0.105128	1.34593	LR3 < LR7
Bt_997_2_S1_a_at	CYB5R1	NADH:quinone oxidoreductase type 3, polypeptide A2	0.0135	0.062469	1.3458	LR3 < LR7
Bt_16782_2_S1_at	ADSSL1	adenylosuccinate synthase like 1	0.0295	0.106806	1.34533	LR3 < LR7
Bt_25408_2_S1_at	TBKBP1	ProSAPiP2 protein	0.0065	0.038185	1.34435	LR3 < LR7
Bt_4843_1_S1_at	AKT1	v_akt murine thymoma viral oncogene homolog 1	0.0423	0.137141	1.34403	LR3 < LR7
Bt_20953_1_S1_at	SEPT4|MTMR4|TEX14|FLJ40311	septin 4|myotubularin related protein 4|testis expressed sequence 14|hypothetical protein FLJ40311	0.0143	0.064949	1.34401	LR3 < LR7
Bt_17444_1_S1_at	RASA2	RAS p21 protein activator 2	0.0091	0.048032	1.34398	LR3 < LR7
Bt_16124_2_S1_at	P2RXL1|SLC7A4|THAP7|MGC16703	purinergic receptor P2X_like 1, orphan receptor|solute carrier family 7, member 4|THAP domain containing 7|alpha tubulin_like	0.0218	0.086968	1.34391	LR3 < LR7
Bt_11304_1_S1_at	PNKD	paroxysmal nonkinesiogenic dyskinesia	0.0066	0.038639	1.34363	LR3 < LR7
Bt_9845_1_S1_at	TAPT1	hypothetical protein FLJ90013	0.014	0.06402	1.34319	LR3 < LR7
Bt_21930_2_S1_at	SIX4|MNAT1	sine oculis homeobox homolog 4 |menage a trois 1	0.0424	0.137443	1.34288	LR3 < LR7
Bt_21547_1_A1_at	PKP2	plakophilin 2	0.0254	0.096355	1.34161	LR3 < LR7
Bt_2366_1_S1_at	VAMP8	vesicle_associated membrane protein 8	0.0112	0.055075	1.34109	LR3 < LR7
Bt_12631_1_S1_at	SBDS	Shwachman_Bodian_Diamond syndrome	0.0118	0.057044	1.34103	LR3 < LR7
Bt_19677_1_S1_at	KIAA1432	KIAA1432	0.0058	0.035777	1.3408	LR3 < LR7
Bt_6169_2_S1_at	LRCH3	IQ motif containing G|ribosomal protein L35a|leishmanolysin_like	0.0139	0.063597	1.33969	LR3 < LR7
Bt_14155_2_S1_a_at	PDCD10	programmed cell death 10	0.0419	0.136159	1.33816	LR3 < LR7
Bt_5042_1_S1_at	UQCRC2	ubiquinol_cytochrome c reductase core protein II	0.0271	0.100886	1.33779	LR3 < LR7
Bt_22458_2_S1_at	SLC7A6OS	hypothetical protein FLJ13291	0.0208	0.084042	1.33713	LR3 < LR7
Bt_7730_1_S1_at	___	___	0.0215	0.085978	1.33707	LR3 < LR7
Bt_17809_2_S1_at	ACTR6	ARP6 actin_related protein 6 homolog	0.0134	0.06201	1.33661	LR3 < LR7
Bt_20712_1_A1_at	___	___	0.0178	0.075384	1.33615	LR3 < LR7
Bt_23106_1_S1_at	HN1	hematological and neurological expressed 1	0.0297	0.107175	1.33445	LR3 < LR7
Bt_1798_1_S1_at	MANBA	mannosidase, beta A, lysosomal	0.0078	0.043384	1.33322	LR3 < LR7
Bt_13324_4_S1_at	IDH1	isocitrate dehydrogenase 1, soluble	0.0285	0.104475	1.33281	LR3 < LR7
Bt_8966_1_S1_at	THTPA	thiamine triphosphatase	0.0448	0.142774	1.33096	LR3 < LR7
Bt_20872_3_S1_at	PIGO	phosphatidylinositol glycan, class O	0.0129	0.060327	1.32882	LR3 < LR7
Bt_26753_1_A1_at	PIAS2	protein inhibitor of activated STAT, 2	0.0268	0.100005	1.32833	LR3 < LR7
Bt_24221_2_S1_at	UHMK1	U2AF homology motif kinase 1	0.0369	0.124668	1.32631	LR3 < LR7
Bt_8220_2_S1_at	TACC1	transforming, acidic coiled_coil containing protein 1	0.0425	0.137609	1.32565	LR3 < LR7
Bt_5732_1_S1_at	SESN3|KIAA0830	sestrin 3|KIAA0830 protein	0.053	0.159901	1.32368	LR3 < LR7
Bt_17693_1_S1_at	BRMS1L	breast cancer metastasis_suppressor 1_like	0.0134	0.062026	1.32299	LR3 < LR7
Bt_1121_2_S1_a_at	AK6	TAF9 RNA polymerase II, TATA box binding protein _associated factor, 32kDa	0.017	0.073173	1.32284	LR3 < LR7
Bt_20346_1_S1_at	LOC535625	___	0.0245	0.094113	1.32266	LR3 < LR7
Bt_3763_1_S1_at	C17H12orf52	hypothetical protein FLJ14827	0.0284	0.104066	1.32148	LR3 < LR7
Bt_7651_1_S1_at	ASB11	ankyrin repeat and SOCS box_containing 11	0.0537	0.161434	1.32144	LR3 < LR7
Bt_22109_1_S1_at	GOPC	golgi associated PDZ and coiled_coil motif containing	0.003	0.023454	1.32126	LR3 < LR7
Bt_24524_1_S1_at	ARL1	ADP_ribosylation factor_like 1	0.0234	0.091201	1.32071	LR3 < LR7
Bt_16036_1_S1_at	SH3BGRL2	SH3 domain binding glutamic acid_rich protein like 2	0.0142	0.064624	1.32015	LR3 < LR7
Bt_29532_1_A1_at	FRBZ1	FRBZ1 protein	0.0203	0.082564	1.31986	LR3 < LR7
Bt_24605_1_S1_at	GGT1 /// GGT5	gamma_glutamyltransferase_like activity 1	0.0317	0.112134	1.31792	LR3 < LR7
Bt_20020_1_S1_at	HABP4	hyaluronan binding protein 4	0.0277	0.102475	1.31743	LR3 < LR7
Bt_28609_1_A1_at	FLJ21168	hypothetical protein FLJ21168	0.0275	0.101909	1.3172	LR3 < LR7
Bt_24462_1_S1_at	SRPK2	SFRS protein kinase 2	0.0308	0.109955	1.31696	LR3 < LR7
Bt_23164_1_S1_at	UQCRC1	ubiquinol_cytochrome c reductase core protein I	0.0507	0.155413	1.31677	LR3 < LR7
Bt_16063_2_S1_at	AMOT	angiomotin	0.0414	0.135076	1.31614	LR3 < LR7
Bt_22018_2_S1_at	SNX13	sorting nexin 13	0.0043	0.029207	1.31562	LR3 < LR7
Bt_24210_1_S1_at	ACSL1	acyl_CoA synthetase long_chain family member 1	0.0356	0.121641	1.3138	LR3 < LR7
Bt_18002_1_A1_at	ZNF470	FLJ26175 protein	0.0306	0.10954	1.31353	LR3 < LR7
Bt_3359_2_S1_at	GTF2F1	general transcription factor IIF, polypeptide 1, 74kDa	0.0088	0.04683	1.31315	LR3 < LR7
Bt_8319_2_S1_at	MTUS1	mitochondrial tumor suppressor 1	0.019	0.078965	1.31278	LR3 < LR7
Bt_22626_2_S1_at	ANKRD12	ankyrin repeat domain 12	0.0119	0.057175	1.31142	LR3 < LR7
Bt_7324_1_S1_at	AGFG2	HIV_1 Rev binding protein_like	0.0459	0.145214	1.31085	LR3 < LR7
Bt_12144_2_S1_a_at	SRPRB	signal recognition particle receptor, B subunit	0.0532	0.160343	1.31079	LR3 < LR7
Bt_3393_1_S1_at	LRIG1	leucine_rich repeats and immunoglobulin_like domains 1	0.0488	0.151465	1.31021	LR3 < LR7
Bt_5288_1_S1_at	TXN2	thioredoxin 2	0.0099	0.050682	1.31002	LR3 < LR7
Bt_4351_2_S1_at	BRE	brain and reproductive organ_expressed	0.0141	0.064113	1.30996	LR3 < LR7
Bt_27501_1_A1_at	ZNF652|PHB	zinc finger protein 652|prohibitin	0.0345	0.119086	1.30851	LR3 < LR7
Bt_16041_1_S1_at	ABLIM1	actin binding LIM protein 1	0.0348	0.119815	1.30826	LR3 < LR7
Bt_26589_1_S1_at	Mar_06	membrane_associated ring finger 6	0.0394	0.130416	1.30807	LR3 < LR7
Bt_11938_2_S1_at	POLR3E	polymerase III polypeptide E	0.0488	0.151309	1.30798	LR3 < LR7
Bt_1082_1_A1_at	FUSIP1	FUS interacting protein 1	0.0519	0.157725	1.30683	LR3 < LR7
Bt_4773_2_S1_a_at	ATP6V1A	ATPase, H+ transporting, lysosomal 70kDa, V1 subunit A	0.0248	0.094944	1.30664	LR3 < LR7
Bt_4767_1_S2_at	LYST	lysosomal trafficking regulator	0.0229	0.089998	1.30584	LR3 < LR7
Bt_2513_3_A1_at	TIP120A	TBP_interacting protein	0.0278	0.102728	1.30526	LR3 < LR7
Bt_25025_1_S1_at	SLC2A6	solute carrier family 2, member 6	0.0358	0.122	1.30522	LR3 < LR7
Bt_18274_1_A1_at	XPO4	exportin 4	0.0258	0.097535	1.30504	LR3 < LR7
Bt_20412_1_S1_at	CYB5R4	NADPH cytochrome B5 oxidoreductase	0.0177	0.075179	1.30449	LR3 < LR7
Bt_5467_1_S2_at	PSAP	prosaposin	0.0458	0.145063	1.30377	LR3 < LR7
Bt_26914_1_S1_at	TOM1	target of myb1	0.052	0.157955	1.30329	LR3 < LR7
Bt_15726_1_S1_at	C10orf6	chromosome 10 open reading frame 6	0.0463	0.146062	1.30252	LR3 < LR7
Bt_17718_2_S1_at	GTF2A1	general transcription factor IIA, 1, 19/37kDa	0.0366	0.12388	1.30191	LR3 < LR7
Bt_22960_2_S1_a_at	TRDMT1	DNA _methyltransferase 2	0.033	0.115357	1.30114	LR3 < LR7
Bt_19059_1_A1_at	LOC785085	___	0.0472	0.147781	1.30014	LR3 < LR7
Bt_13323_1_S1_at	WIPF2	WIRE protein	0.0193	0.079842	1.30011	LR3 < LR7
Bt_23348_1_S1_a_at	ZYX	zyxin	0.0299	0.107669	1.29737	LR3 < LR7
Bt_23487_1_S1_at	APOB48R	apolipoprotein B48 receptor	0.0537	0.161421	1.29644	LR3 < LR7
Bt_10330_1_S1_at	HBP1	HMG_box transcription factor 1	0.0342	0.118386	1.29642	LR3 < LR7
Bt_11033_1_S1_at	MUM1	melanoma associated antigen 1	0.0276	0.102097	1.29559	LR3 < LR7
Bt_20771_2_S1_at	PEX1	peroxisome biogenesis factor 1	0.0207	0.083927	1.2952	LR3 < LR7
Bt_28500_1_S1_at	TBC1D14	TBC1 domain family, member 14	0.0113	0.055168	1.29475	LR3 < LR7
Bt_13063_1_S1_at	UBE2A	ubiquitin_conjugating enzyme E2A	0.0271	0.100962	1.29457	LR3 < LR7
Bt_17218_1_A1_at	ZNF644	zinc finger protein 644	0.0454	0.14427	1.29435	LR3 < LR7
Bt_5083_1_S1_at	SLC27A4	solute carrier family 27, member 4	0.0309	0.110318	1.29307	LR3 < LR7
Bt_15718_1_S1_at	PPP2R1A	protein phosphatase 2, regulatory subunit A, alpha isoform	0.0511	0.156244	1.29303	LR3 < LR7
Bt_20823_2_S1_at	MBNL3	muscleblind_like 3	0.0217	0.086612	1.29251	LR3 < LR7
Bt_6597_2_S1_a_at	LGALS3BP	lectin, galactoside_binding, soluble, 3 binding protein	0.01	0.051206	1.29236	LR3 < LR7
Bt_27852_2_S1_at	PGPEP1	pyroglutamyl_peptidase I	0.0259	0.097583	1.29175	LR3 < LR7
Bt_8961_2_S1_at	PIP5K3	phosphatidylinositol_3_phosphate/phosphatidylinositol 5_kinase, type III	0.0197	0.080903	1.29147	LR3 < LR7
Bt_516_1_S1_at	GJB1	gap junction protein, beta 1, 32kDa	0.0179	0.075734	1.28846	LR3 < LR7
Bt_16343_1_A1_at	LYRM5	___	0.0301	0.108332	1.28841	LR3 < LR7
Bt_13501_3_S1_at	GPN1	XPA binding protein 1	0.0415	0.135363	1.28449	LR3 < LR7
Bt_20000_1_S1_at	LOC537404	___	0.0178	0.075459	1.28293	LR3 < LR7
Bt_14340_2_S1_at	RNF103	ring finger protein 103	0.0315	0.111715	1.28277	LR3 < LR7
Bt_13253_1_S1_at	PLD1	phospholipase D1, phophatidylcholine_specific	0.0415	0.13542	1.28253	LR3 < LR7
Bt_24725_1_S1_at	POLR2K	polymerase II polypeptide K, 7_0kDa	0.0228	0.089584	1.28173	LR3 < LR7
Bt_6488_1_S1_at	MGC2654	hypothetical protein MGC2654	0.0509	0.155757	1.28072	LR3 < LR7
Bt_15529_1_S1_at	ZC3HAV1	zinc finger CCCH type, antiviral 1	0.0256	0.096951	1.28069	LR3 < LR7
Bt_16389_1_S1_at	DERL1	Der1_like domain family, member 1	0.0375	0.126069	1.28039	LR3 < LR7
Bt_9179_2_S1_at	RNF213	___	0.0169	0.072884	1.28008	LR3 < LR7
Bt_16240_1_A1_at	C13orf6	chromosome 13 open reading frame 6	0.0486	0.150894	1.27927	LR3 < LR7
Bt_15663_1_S1_at	GIGYF2	trinucleotide repeat containing 15	0.0264	0.099023	1.27861	LR3 < LR7
Bt_6145_1_S1_at	DPH3	zinc finger, CSL domain containing 2	0.0213	0.085632	1.27794	LR3 < LR7
Bt_7449_1_A1_at	RFWD2	ring finger and WD repeat domain 2	0.0127	0.059835	1.2778	LR3 < LR7
Bt_28989_2_S1_at	XPOT	exportin, tRNA	0.044	0.141078	1.27636	LR3 < LR7
Bt_8433_1_S1_at	SURF4	surfeit 4	0.0279	0.102844	1.27582	LR3 < LR7
Bt_4051_1_S1_at	USP14	ubiquitin specific protease 14	0.0294	0.106628	1.27463	LR3 < LR7
Bt_28539_1_S1_at	SPTY2D1	hypothetical protein FLJ39441	0.034	0.117827	1.274	LR3 < LR7
Bt_28151_1_S1_at	C9orf45	chromosome 9 open reading frame 45	0.0482	0.15007	1.27392	LR3 < LR7
Bt_26520_2_A1_at	NFYB	nuclear transcription factor Y, beta	0.0477	0.148844	1.27368	LR3 < LR7
Bt_14002_2_S1_at	SFRS18	chromosome 6 open reading frame 111	0.0192	0.079614	1.27152	LR3 < LR7
Bt_21031_1_S1_at	LEO1	senescence downregulated leo1_like	0.0484	0.150435	1.27133	LR3 < LR7
Bt_23708_1_A1_at	ZFAND3	testis expressed sequence 27	0.0355	0.121554	1.26789	LR3 < LR7
Bt_21315_2_S1_at	GPR108	G protein_coupled receptor 108	0.0353	0.121069	1.26682	LR3 < LR7
Bt_9027_1_S1_at	NFKBIA	nuclear factor of kappa light polypeptide gene enhancer in B_cells inhibitor, alpha	0.0207	0.083832	1.26578	LR3 < LR7
Bt_15790_2_S1_at	ASB8	ankyrin repeat and SOCS box_containing 8	0.0432	0.139146	1.26512	LR3 < LR7
Bt_27886_1_S1_s_at	VCL	vinculin	0.0426	0.137932	1.26416	LR3 < LR7
Bt_4108_1_S1_at	LRRFIP1	leucine rich repeat interacting protein 1	0.0419	0.136171	1.2581	LR3 < LR7
Bt_20716_1_S1_at	INSIG2	insulin induced gene 2	0.0287	0.104768	1.25788	LR3 < LR7
Bt_16297_1_S1_at	CLDND1	chromosome 3 open reading frame 4	0.0492	0.152271	1.25675	LR3 < LR7
Bt_9795_1_S1_at	CAPRIN1	membrane component, chromosome 11, surface marker 1	0.0467	0.14689	1.25626	LR3 < LR7
Bt_21844_2_S1_at	CD164	CD164 antigen, sialomucin	0.0325	0.114179	1.25388	LR3 < LR7
Bt_20613_3_S1_at	BCAR3	breast cancer anti_estrogen resistance 3	0.0314	0.111549	1.25369	LR3 < LR7
Bt_5496_2_S1_at	MMAA	methylmalonic aciduria type A	0.0428	0.138439	1.25199	LR3 < LR7
Bt_13370_3_S1_at	RICTOR	likely ortholog of mouse TORC2_specific protein AVO3	0.0439	0.140818	1.25021	LR3 < LR7
Bt_23135_1_S1_at	TAGLN2	transgelin 2	0.0393	0.129999	1.23732	LR3 < LR7
Bt_28160_2_S1_a_at	RBM17	RNA binding motif protein 17	0.0517	0.15746	1.23068	LR3 < LR7
Bt_15577_1_A1_at	STAR	___	0.0508	0.155517	1.22832	LR3 < LR7
Bt_4480_1_S2_at	GUCY1A3	guanylate cyclase 1, soluble, alpha 3	0.0227	0.089521	1.21255	LR3 < LR7
Bt_16579_1_A1_at	___	___	0.0544	0.162797	1.20501	LR3 < LR7
Bt_300_1_A1_at	SULT1E1	sulfotransferase family 1E, estrogen_preferring, member 1	0.02	0.081967	40.0984	LR3 > LR7
Bt_14734_1_S1_at	MGC137099	hepatitis A virus cellular receptor 1	0.03	0.107951	29.7919	LR3 > LR7
Bt_4707_1_A1_at	C4BPA	complement component 4 binding protein, alpha	0.0321	0.11333	5.62238	LR3 > LR7
Bt_8967_1_S1_at	MSTN	growth differentiation factor 8	0.0286	0.104637	5.23768	LR3 > LR7
Bt_22390_2_S1_at	CP	ceruloplasmin	0.0321	0.113343	5.0649	LR3 > LR7
Bt_471_1_S1_at	THBD	thrombomodulin	0.0466	0.146763	3.26107	LR3 > LR7
Bt_10150_1_S1_at	CAPN6	calpain 6	0.0187	0.078026	2.88738	LR3 > LR7
Bt_25663_1_A1_at	CPNE8	copine VIII	0.008	0.043883	2.64904	LR3 > LR7
Bt_23122_1_A1_at	NOLC1|HPS6|PPRC1|LDB1	nucleolar and coiled_body phosphoprotein 1|Hermansky_Pudlak syndrome 6|peroxisome proliferative activated receptor, gamma, coactivator_related 1|LIM domain binding 1	0.0008	0.010624	2.50432	LR3 > LR7
Bt_24112_1_A1_at	FLJ10178	hypothetical protein FLJ10178	0.0234	0.091303	2.42058	LR3 > LR7
Bt_350_1_S1_at	BLA_DQB	major histocompatibility complex, class II, DQ beta 1	0.0515	0.156898	2.4156	LR3 > LR7
Bt_19645_1_A1_at	CHD1	chromodomain helicase DNA binding protein 1	0.015	0.067169	2.40673	LR3 > LR7
Bt_13495_1_S1_at	___	___	0.0075	0.042242	2.38815	LR3 > LR7
Bt_18073_1_A1_at	___	___	0.0169	0.072928	2.37949	LR3 > LR7
Bt_25622_1_A1_at	VNN1	vanin 1	0.0178	0.07541	2.36435	LR3 > LR7
Bt_19217_1_A1_at	UTRN	utrophin	0.0147	0.066104	2.36028	LR3 > LR7
Bt_17317_1_S1_at	CPXM2	carboxypeptidase X, member 2	0.0159	0.069991	2.35784	LR3 > LR7
Bt_13860_1_S1_at	KDR	kinase insert domain receptor	0.0164	0.07133	2.35771	LR3 > LR7
Bt_6783_1_A1_at	DDX46	DEAD box polypeptide 46	0.0166	0.072109	2.34574	LR3 > LR7
Bt_18103_1_A1_at	TCRA|NDUFA2|DAD1	___	0.0111	0.054618	2.27382	LR3 > LR7
Bt_350_1_S1_x_at	BLA_DQB	major histocompatibility complex, class II, DQ beta 1	0.0464	0.146237	2.26907	LR3 > LR7
Bt_14565_1_A1_at	RELN	reelin	0.0367	0.124246	2.25015	LR3 > LR7
Bt_27429_2_A1_at	SF3B1	splicing factor 3b, subunit 1, 155kDa	0.0201	0.082052	2.20914	LR3 > LR7
Bt_27781_1_S1_at	MYO9A	myosin IXA	0.0036	0.026106	2.2055	LR3 > LR7
Bt_12283_1_A1_at	DIRAS3	DIRAS family, GTP_binding RAS_like 3	0.0083	0.045061	2.20467	LR3 > LR7
Bt_13860_2_A1_at	KDR	kinase insert domain receptor	0.0103	0.052167	2.19892	LR3 > LR7
Bt_26138_1_A1_at	LOC529146	___	0.0018	0.017352	2.16536	LR3 > LR7
Bt_11166_1_S1_at	STAT3	___	0.0114	0.055651	2.1343	LR3 > LR7
Bt_6645_2_A1_at	RNPC3	RNA_binding region containing 3	0.0039	0.027763	2.12336	LR3 > LR7
Bt_16096_1_A1_at	MTMR11	cisplatin resistance associated	0.02	0.081872	2.12241	LR3 > LR7
Bt_16417_1_A1_at	___	___	0.002	0.018014	2.1066	LR3 > LR7
Bt_29505_1_S1_at	FLJ13373	very large inducible GTPase 1	0.0074	0.041966	2.09699	LR3 > LR7
Bt_22016_1_S1_at	GIMAP8	GTPase, IMAP family member 8	0.01	0.050926	2.09429	LR3 > LR7
Bt_14370_1_A1_at	RGS5	regulator of G_protein signalling 5	0.0439	0.14071	2.07389	LR3 > LR7
Bt_27798_1_A1_at	RBM5	RNA binding motif protein 5	0.0211	0.084869	2.06914	LR3 > LR7
Bt_17006_1_A1_at	FAM49A	family with sequence similarity 49, member A	0.0435	0.139834	2.06858	LR3 > LR7
Bt_19770_1_S1_at	CD59	CD59 antigen p18_20	0.0393	0.129996	2.0587	LR3 > LR7
Bt_24694_1_A1_at	HEG1	HEG homolog	0.0204	0.082956	2.04608	LR3 > LR7
Bt_16994_2_A1_at	SAFB /// SAFB2	scaffold attachment factor B2	0.0372	0.125356	2.0332	LR3 > LR7
Bt_1978_1_S1_at	TRBC1	T cell receptor beta constant 1	0.04	0.131941	2.02678	LR3 > LR7
Bt_3311_3_S1_at	LOC783526	___	0.0531	0.16004	2.01647	LR3 > LR7
Bt_25109_2_A1_at	PLOD2	procollagen_lysine, 2_oxoglutarate 5_dioxygenase 2	0.0021	0.01899	2.00144	LR3 > LR7
Bt_22528_1_A1_at	NUDT4	nudix _type motif 4	0.0171	0.073441	1.97073	LR3 > LR7
Bt_17530_1_A1_at	SERTAD4	SERTA domain containing 4	0.0445	0.142188	1.966	LR3 > LR7
Bt_196_1_S1_at	S100A13	S100 calcium binding protein A13	0.011	0.05447	1.96453	LR3 > LR7
Bt_23505_1_S1_at	PDK4	pyruvate dehydrogenase kinase, isoenzyme 4	0.0142	0.064457	1.96314	LR3 > LR7
Bt_18767_1_A1_at	LUZP1	leucine zipper protein 1	0.0296	0.107142	1.95878	LR3 > LR7
Bt_22573_1_A1_at	TCF7L2	transcription factor 7_like 2	0.0093	0.04873	1.95175	LR3 > LR7
Bt_18368_1_S1_at	CXCL11	chemokine ligand 11	0.0474	0.148255	1.94996	LR3 > LR7
Bt_22624_1_A1_at	ZNF326|LRRC5	zinc finger protein 326|leucine rich repeat containing 5	0.0042	0.028992	1.92727	LR3 > LR7
Bt_18385_1_A1_at	___	___	0.016	0.070042	1.92113	LR3 > LR7
Bt_27426_1_A1_at	BRWD1	WD repeat domain 9	0.001	0.012	1.91231	LR3 > LR7
Bt_25511_1_A1_at	RAD51L1	RAD51_like 1	0.0051	0.03292	1.90943	LR3 > LR7
Bt_6645_1_S1_at	RNPC3	RNA_binding region containing 3	0.0183	0.077025	1.90337	LR3 > LR7
Bt_17150_1_A1_at	ILF3	interleukin enhancer binding factor 3, 90kDa	0.0247	0.094756	1.90277	LR3 > LR7
Bt_24094_1_A1_at	MGA|MAPKBP1	MAX gene associated|mouse mitogen_activated protein kinase binding protein 1_like	0.0004	0.007078	1.88698	LR3 > LR7
Bt_5522_1_S1_at	THBS2	thrombospondin 2	0.0523	0.158584	1.87745	LR3 > LR7
Bt_24490_2_S1_at	RPP38	ribonuclease P/MRP 38kDa subunit	0.0263	0.098703	1.87701	LR3 > LR7
Bt_20027_1_S1_at	BMF	Bcl2 modifying factor	0.0045	0.030104	1.86269	LR3 > LR7
Bt_17988_2_A1_at	___	___	0.0238	0.092256	1.85535	LR3 > LR7
Bt_17725_1_A1_at	VDR	vitamin D receptor	0.033	0.115424	1.84958	LR3 > LR7
Bt_18497_1_A1_at	NVL	nuclear VCP_like	0.008	0.043883	1.84739	LR3 > LR7
Bt_11150_1_S1_at	JMY	junction_mediating and regulatory protein	0.002	0.018279	1.8454	LR3 > LR7
Bt_28960_1_A1_at	LOC511583	___	0.0088	0.04683	1.84044	LR3 > LR7
Bt_20759_1_A1_at	BCLAF1|FAM54A	BCL2_associated transcription factor 1|family with sequence similarity 54, member A	0.0062	0.037175	1.82222	LR3 > LR7
Bt_10920_1_S1_at	TTC3	tetratricopeptide repeat domain 3	0.0462	0.145842	1.82142	LR3 > LR7
Bt_17051_1_A1_at	___	___	0.0027	0.021996	1.82064	LR3 > LR7
Bt_16747_1_A1_at	CHD6	chromodomain helicase DNA binding protein 6	0.0028	0.022386	1.81907	LR3 > LR7
Bt_16415_3_A1_at	BCL11B	B_cell CLL/lymphoma 11B	0.0186	0.077646	1.81797	LR3 > LR7
Bt_18514_1_A1_at	BCCIP	BRCA2 and CDKN1A interacting protein	0.0118	0.056852	1.80602	LR3 > LR7
Bt_11770_1_S1_a_at	SLC25A20	solute carrier family 25, member 20	0.0027	0.022116	1.79401	LR3 > LR7
Bt_19235_1_A1_at	ARL6IP2	ADP_ribosylation factor_like 6 interacting protein 2	0.0506	0.155147	1.7912	LR3 > LR7
Bt_15492_1_A1_at	___	___	0.0067	0.03914	1.78664	LR3 > LR7
Bt_19699_1_A1_at	___	___	0.0105	0.052856	1.78566	LR3 > LR7
Bt_18547_1_A1_at	SRrp35|PNRC1|GABRR1|ACY1L2	serine_arginine repressor protein |proline_rich nuclear receptor coactivator 1|gamma_aminobutyric acid receptor, rho 1|aminoacylase 1_like 2	0.007	0.040342	1.77903	LR3 > LR7
Bt_10587_1_S1_at	MAN1C1	mannosidase, alpha, class 1C, member 1	0.0535	0.160927	1.77237	LR3 > LR7
Bt_9549_1_S1_at	HOPX	homeodomain_only protein	0.0029	0.02292	1.77039	LR3 > LR7
Bt_8601_1_S1_at	ARHGEF19	Rho guanine nucleotide exchange factor 19	0.0414	0.135061	1.76608	LR3 > LR7
Bt_10283_1_S1_at	CPPED1	hypothetical protein FLJ11151	0.0019	0.017806	1.76586	LR3 > LR7
Bt_17519_1_A1_at	LOC617625	___	0.0006	0.009087	1.76285	LR3 > LR7
Bt_17013_1_A1_at	___	___	0.004	0.028239	1.76234	LR3 > LR7
Bt_4609_1_S1_at	DKFZp686H1423|TDRD5|NPHS2	hypothetical protein FLJ32940|tudor domain containing 5|nephrosis 2, idiopathic, steroid_resistant	0.0176	0.075012	1.75887	LR3 > LR7
Bt_18818_1_A1_at	___	___	0.0145	0.065535	1.7571	LR3 > LR7
Bt_16230_1_S1_at	CAMK2N1	calcium/calmodulin_dependent protein kinase II	0.0546	0.163255	1.74905	LR3 > LR7
Bt_10166_1_A1_at	ERVWE1	endogenous retroviral family W, env, member 1	0.0236	0.091632	1.74717	LR3 > LR7
Bt_19546_1_A1_at	SMARCA5	SWI/SNF related, matrix associated, actin dependent regulator of chromatin, subfamily a, member 5	0.0214	0.085739	1.74169	LR3 > LR7
Bt_1817_1_S1_at	ETV1	ets variant gene 1	0.0127	0.059739	1.73438	LR3 > LR7
Bt_2092_1_S1_at	ITGA7	integrin, alpha 7	0.0278	0.102716	1.73311	LR3 > LR7
Bt_24877_1_S1_at	HSPC063	HSPC063 protein	0.039	0.129515	1.73216	LR3 > LR7
Bt_23308_1_S1_at	LOC535746	septin 11	0.0041	0.02854	1.73142	LR3 > LR7
Bt_28344_1_S1_at	LOC507695	hypothetical protein LOC144347	0.0539	0.161689	1.7296	LR3 > LR7
Bt_25676_1_A1_at	MLL	myeloid/lymphoid or mixed_lineage leukemia	0.0033	0.024676	1.72906	LR3 > LR7
Bt_1978_1_S1_a_at	TRBC1	T cell receptor beta constant 1	0.049	0.151789	1.72779	LR3 > LR7
Bt_17634_1_A1_at	RUFY1	RUN and FYVE domain containing 1	0.0005	0.00785	1.72486	LR3 > LR7
Bt_17373_1_S1_at	BRCA2|13CDNA73	breast cancer 2, early onset|hypothetical protein CG003	0.0357	0.121882	1.72155	LR3 > LR7
Bt_27272_1_A1_at	FAM174B	___	0.051	0.155992	1.72101	LR3 > LR7
Bt_20719_1_A1_at	CD3Z	CD3Z antigen, zeta polypeptide	0.0042	0.028799	1.7157	LR3 > LR7
Bt_22083_1_S1_at	AVO3	likely ortholog of mouse TORC2_specific protein AVO3	0.0122	0.058073	1.70594	LR3 > LR7
Bt_3722_1_S1_at	TMSNB	thymosin, beta, identified in neuroblastoma cells	0.0187	0.078112	1.70344	LR3 > LR7
Bt_27155_1_A1_at	ZNF618	zinc finger protein 618	0.0306	0.109634	1.69598	LR3 > LR7
Bt_23418_1_S1_at	FN1	fibronectin 1	0.0362	0.122931	1.69563	LR3 > LR7
Bt_3129_1_A1_at	EP400	E1A binding protein p400	0.0386	0.128481	1.69251	LR3 > LR7
Bt_25273_1_A1_at	LOC782097	___	0.0111	0.054799	1.69004	LR3 > LR7
Bt_21866_1_S1_at	NOT_AVAILABLE	NOT_AVAILABLE	0.0067	0.038969	1.68912	LR3 > LR7
Bt_6586_3_A1_at	NOTCH3	Notch homolog 3	0.002	0.018446	1.68268	LR3 > LR7
Bt_23123_1_S1_at	BHLHB2	basic helix_loop_helix domain containing, class B, 2	0.0089	0.047205	1.68109	LR3 > LR7
Bt_26461_1_A1_at	ANKH	ankylosis, progressive homolog	0.0141	0.064193	1.68004	LR3 > LR7
Bt_19626_1_A1_at	LAMA1	laminin, alpha 1	0.0022	0.01928	1.6796	LR3 > LR7
Bt_5230_1_S1_at	ID3	inhibitor of DNA binding 3, dominant negative helix_loop_helix protein	0.054	0.162018	1.67862	LR3 > LR7
Bt_26979_1_A1_at	TRIM2	tripartite motif_containing 2	0.0495	0.152808	1.67667	LR3 > LR7
Bt_20104_1_S1_at	SESN1	sestrin 1	0.0438	0.140602	1.67442	LR3 > LR7
Bt_29511_1_S1_at	LOC531699	___	0.0428	0.138385	1.67099	LR3 > LR7
Bt_2441_1_S1_at	RTKN	rhotekin	0.026	0.098005	1.66666	LR3 > LR7
Bt_16383_1_A1_at	ERVK6	endogenous retroviral sequence K, 6	0.0497	0.15321	1.66618	LR3 > LR7
Bt_27436_1_A1_at	INO80	homolog of yeast INO80	0.0244	0.093816	1.66605	LR3 > LR7
Bt_24887_1_S1_at	ELF5	E74_like factor 5	0.0227	0.089502	1.66526	LR3 > LR7
Bt_20661_1_A1_at	FOXP1|EIF4E3	forkhead box P1|eukaryotic translation initiation factor 4E member 3	0.0026	0.021668	1.66177	LR3 > LR7
Bt_17898_2_A1_at	MAP9	hypothetical protein FLJ21159	0.0367	0.12415	1.66041	LR3 > LR7
Bt_16976_2_A1_at	CNTN5	contactin 5	0.0204	0.082931	1.65676	LR3 > LR7
Bt_11199_1_S1_at	MYOZ1	myozenin 1	0.0117	0.056649	1.65644	LR3 > LR7
Bt_986_1_A1_at	FBXO5	F_box protein 5	0.0444	0.141802	1.65637	LR3 > LR7
Bt_13288_1_S1_at	RAD54L	___	0.0021	0.018515	1.6556	LR3 > LR7
Bt_27080_1_A1_at	TIA1	TIA1 cytotoxic granule_associated RNA binding protein	0.0032	0.024568	1.6522	LR3 > LR7
Bt_18357_1_A1_at	PDE3B	phosphodiesterase 3B, cGMP_inhibited	0.0327	0.114836	1.6518	LR3 > LR7
Bt_9012_1_S1_at	OBSCN	KIAA1639 protein|obscurin, cytoskeletal calmodulin and titin_interacting RhoGEF	0.0079	0.043492	1.64943	LR3 > LR7
Bt_16094_1_S1_at	EZH2	enhancer of zeste homolog 2	0.0477	0.14887	1.64667	LR3 > LR7
Bt_20626_1_A1_at	PIGB	phosphatidylinositol glycan, class B	0.0037	0.026703	1.64662	LR3 > LR7
Bt_1472_1_S1_at	IKBKE	inhibitor of kappa light polypeptide gene enhancer in B_cells, kinase epsilon	0.0132	0.061506	1.64191	LR3 > LR7
Bt_25067_1_A1_at	NFIB	nuclear factor I/B	0.0134	0.062187	1.64143	LR3 > LR7
Bt_9948_1_S1_at	NOTCH1	Notch homolog 1, translocation_associated	0.0369	0.124521	1.63722	LR3 > LR7
Bt_18183_1_A1_at	ZBTB8OS	___	0.0102	0.051811	1.63271	LR3 > LR7
Bt_27798_2_S1_at	RBM5	RNA binding motif protein 5	0.0439	0.14084	1.62981	LR3 > LR7
Bt_16017_1_S2_at	ATP6V0A2	ATPase, H+ transporting, lysosomal V0 subunit a isoform 2	0.0181	0.07641	1.62797	LR3 > LR7
Bt_22973_1_S1_at	MYF6	myogenic factor 6	0.0213	0.085614	1.6257	LR3 > LR7
Bt_15508_1_A1_at	LGALS9|KSR	lectin, galactoside_binding, soluble, 9 |kinase suppressor of ras	0.0006	0.009469	1.62421	LR3 > LR7
Bt_4249_1_S1_at	KDM5A	Jumonji, AT rich interactive domain 1A	0.0187	0.078014	1.6221	LR3 > LR7
Bt_11389_2_S1_at	CCNI	cyclin I|septin 11	0.0291	0.105886	1.62139	LR3 > LR7
Bt_24418_1_A1_at	ADCK2|NDUFB2|BRAF	aarF domain containing kinase 2|NADH dehydrogenase 1 beta subcomplex, 2, 8kDa|v_raf murine sarcoma viral oncogene homolog B1	0.0024	0.020382	1.62033	LR3 > LR7
Bt_28191_2_S1_at	DENND1C	family with sequence similarity 31, member C	0.0027	0.022044	1.62027	LR3 > LR7
Bt_13350_1_S1_at	LOC539675	___	0.0014	0.01495	1.62004	LR3 > LR7
Bt_18373_1_A1_at	LOC529800|TRYP8	___	0.0111	0.054691	1.61916	LR3 > LR7
Bt_15306_1_A1_at	PHF3	PHD finger protein 3	0.0298	0.107607	1.61901	LR3 > LR7
Bt_26823_1_S1_at	LOC529336	___	0.0031	0.023891	1.61783	LR3 > LR7
Bt_22149_1_S1_at	FAM174B	hypothetical gene supported by AK075564; BC060873	0.0315	0.111809	1.61538	LR3 > LR7
Bt_17019_1_A1_at	FOXP1	___	0.0019	0.017799	1.61353	LR3 > LR7
Bt_23645_1_A1_at	___	___	0.035	0.120192	1.61246	LR3 > LR7
Bt_17777_1_S1_at	OPTN	optineurin	0.0258	0.097526	1.60612	LR3 > LR7
Bt_16613_1_A1_at	___	___	0.0005	0.00836	1.60381	LR3 > LR7
Bt_8441_1_A1_at	STBD1	genethonin 1	0.0079	0.043701	1.60337	LR3 > LR7
Bt_9399_1_S1_at	NR3C1	nuclear receptor subfamily 3, group C, member 1	0.0015	0.015609	1.60302	LR3 > LR7
Bt_22664_1_A1_at	LRIG3	leucine_rich repeats and immunoglobulin_like domains 3	0.0132	0.061283	1.6011	LR3 > LR7
Bt_16206_1_A1_at	ZMYM6	zinc finger protein 258	0.001	0.011842	1.59884	LR3 > LR7
Bt_2895_1_A1_at	XIST	___	0.0151	0.067207	1.59817	LR3 > LR7
Bt_2070_2_A1_at	DUSP10	dual specificity phosphatase 10	0.0138	0.063349	1.59481	LR3 > LR7
Bt_15286_1_A1_at	RAPGEF5	Rap guanine nucleotide exchange factor 5	0.0132	0.061283	1.58994	LR3 > LR7
Bt_15882_3_S1_at	SRI	a disintegrin and metalloproteinase domain 22|sorcin	0.0019	0.017579	1.58729	LR3 > LR7
Bt_2859_1_A1_at	MGC33648	hypothetical protein MGC33648	0.0105	0.052878	1.5871	LR3 > LR7
Bt_10059_1_S1_at	ECH1	enoyl Coenzyme A hydratase 1, peroxisomal	0.0006	0.009243	1.58209	LR3 > LR7
Bt_15535_1_A1_at	___	___	0.0034	0.025418	1.57794	LR3 > LR7
Bt_13278_1_S1_at	STEAP3	dudulin 2	0.0051	0.032884	1.57721	LR3 > LR7
Bt_9807_1_S1_at	GPNMB	glycoprotein nmb	0.0274	0.101619	1.57615	LR3 > LR7
Bt_15615_1_S1_at	NLRC5	nucleotide_binding oligomerization domains 27	0.0229	0.089916	1.57605	LR3 > LR7
Bt_20788_1_A1_at	GPCPD1	hypothetical protein KIAA1434	0.0184	0.077174	1.57317	LR3 > LR7
Bt_28906_1_A1_at	FAM148A	nuclear localized factor 1	0.0525	0.158935	1.57225	LR3 > LR7
Bt_26405_1_A1_at	MORF4L2	transmembrane protein 31|mortality factor 4 like 2|transcription elongation factor A _like 1|similar to Glycine receptor alpha_4 chain precursor	0.0276	0.102133	1.57146	LR3 > LR7
Bt_2995_1_A1_at	TTC7B	tetratricopeptide repeat domain 7B	0.0476	0.1487	1.57134	LR3 > LR7
Bt_29102_1_S1_at	FLJ45949	FLJ45949 protein	0.0265	0.099298	1.57084	LR3 > LR7
Bt_17838_1_A1_at	___	___	0.0094	0.049107	1.57014	LR3 > LR7
Bt_17351_1_A1_at	LOC782097	___	0.0053	0.033744	1.56516	LR3 > LR7
Bt_18721_1_A1_at	CXorf40|IDS	chromosome X open reading frame 40|iduronate 2_sulfatase	0.0117	0.056639	1.5638	LR3 > LR7
Bt_8424_1_A1_at	CYP2J2	cytochrome P450, family 2, subfamily J, polypeptide 2	0.0189	0.078773	1.56184	LR3 > LR7
Bt_11081_1_S1_at	FGFR1	fibroblast growth factor receptor 1	0.0112	0.054984	1.56119	LR3 > LR7
Bt_27367_1_S1_at	TRPV6	transient receptor potential cation channel, subfamily V, member 6	0.0285	0.104349	1.55929	LR3 > LR7
Bt_16817_1_A1_at	LYPD6B	hypothetical protein LOC130576	0.002	0.018176	1.55892	LR3 > LR7
Bt_10883_1_S1_at	ANXA2	annexin A2	0.0259	0.097748	1.55867	LR3 > LR7
Bt_9957_1_S1_a_at	SFN	stratifin	0.0004	0.00733	1.55722	LR3 > LR7
Bt_6848_1_S1_at	LOC535125	___	0.0348	0.11979	1.55654	LR3 > LR7
Bt_24972_1_A1_at	SOX5	SRY _box 5	0.0034	0.025154	1.55566	LR3 > LR7
Bt_23771_1_A1_at	___	___	0.0036	0.026267	1.55538	LR3 > LR7
Bt_19203_1_A1_at	___	___	0.0078	0.043131	1.55364	LR3 > LR7
Bt_24307_1_A1_at	RAPH1	Ras association and pleckstrin homology domains 1	0.0006	0.0093	1.55265	LR3 > LR7
Bt_5056_2_A1_at	EFEMP1	EGF_containing fibulin_like extracellular matrix protein 1	0.0161	0.070546	1.55172	LR3 > LR7
Bt_8543_1_S1_at	PPP1R16B	protein phosphatase 1, regulatory subunit 16B	0.0361	0.122895	1.55137	LR3 > LR7
Bt_25188_1_A1_at	ZBTB33	zinc finger and BTB domain containing 33	0.0123	0.058617	1.55128	LR3 > LR7
Bt_11490_1_A1_at	___	___	0.0066	0.03855	1.54915	LR3 > LR7
Bt_5635_1_S1_at	TCEAL1	transcription elongation factor A _like 1	0.0242	0.093328	1.54855	LR3 > LR7
Bt_10343_1_A1_at	PALMD	palmdelphin	0.0506	0.155029	1.54544	LR3 > LR7
Bt_19426_1_A1_at	___	___	0.0265	0.09917	1.54453	LR3 > LR7
Bt_16241_1_A1_at	___	___	0.0176	0.074883	1.54216	LR3 > LR7
Bt_26847_2_S1_at	LAT	linker for activation of T cells	0.0132	0.061365	1.54211	LR3 > LR7
Bt_16168_1_A1_at	LOC613533	___	0.0368	0.124437	1.54207	LR3 > LR7
Bt_24824_1_S1_at	GLT8D2	glycosyltransferase 8 domain containing 2	0.027	0.100558	1.54185	LR3 > LR7
Bt_20083_1_S1_at	ZFP106	zinc finger protein 106 homolog	0.008	0.043901	1.54149	LR3 > LR7
Bt_24471_1_S1_a_at	BPTF	fetal Alzheimer antigen	0.0248	0.094795	1.54095	LR3 > LR7
Bt_5536_1_S1_at	ITGB5	integrin, beta 5	0.0539	0.161723	1.54084	LR3 > LR7
Bt_25282_1_A1_at	CAPRIN2	C1q domain containing 1	0.0252	0.096023	1.53982	LR3 > LR7
Bt_11323_1_A1_at	EDG2	endothelial differentiation, lysophosphatidic acid G_protein_coupled receptor, 2	0.0398	0.131242	1.53973	LR3 > LR7
Bt_17856_1_A1_at	LOC781982	___	0.0088	0.046955	1.53776	LR3 > LR7
Bt_13330_2_A1_at	PDK4	___	0.0185	0.077546	1.53594	LR3 > LR7
Bt_24935_1_S1_a_at	RBMS2	RNA binding motif, single stranded interacting protein 2	0.012	0.057645	1.53524	LR3 > LR7
Bt_5635_2_S1_a_at	TCEAL1	transcription elongation factor A _like 1	0.041	0.134098	1.53423	LR3 > LR7
Bt_24391_1_A1_at	FNBP3	formin binding protein 3	0.0489	0.151531	1.53312	LR3 > LR7
Bt_7620_1_S1_at	ERCC6L	FLJ20105 protein	0.0447	0.142464	1.53286	LR3 > LR7
Bt_25229_1_A1_at	NACA|RODH|PRIM1|TEBP	nascent_polypeptide_associated complex alpha polypeptide|3_hydroxysteroid epimerase|primase, polypeptide 1, 49kDa|unactive progesterone receptor, 23 kD	0.0115	0.055832	1.53126	LR3 > LR7
Bt_18245_2_A1_at	GSTT2|GSTT1	glutathione S_transferase theta 2|glutathione S_transferase theta 1	0.006	0.036234	1.52981	LR3 > LR7
Bt_20362_1_S1_at	SFRS14	splicing factor, arginine/serine_rich 14	0.0125	0.059139	1.52852	LR3 > LR7
Bt_15677_1_A1_at	FLJ10330	sarcoma antigen NY_SAR_27	0.0413	0.134908	1.52817	LR3 > LR7
Bt_27266_1_A1_at	CCDC66	hypothetical protein LOC285331	0.0382	0.127499	1.52779	LR3 > LR7
Bt_21641_1_S1_at	ENC1	ectodermal_neural cortex	0.0362	0.123019	1.52603	LR3 > LR7
Bt_351_1_S1_at	CORO1A	coronin, actin binding protein, 1A	0.0464	0.146374	1.52583	LR3 > LR7
Bt_21988_1_S1_at	VSIG10	WD repeat and SOCS box_containing 2|hypothetical protein FLJ20674	0.0032	0.024378	1.52412	LR3 > LR7
Bt_15385_2_A1_at	MSRA	methionine sulfoxide reductase A	0.001	0.012003	1.52114	LR3 > LR7
Bt_20359_1_S1_at	IKZF3	zinc finger protein, subfamily 1A, 3	0.024	0.092848	1.51977	LR3 > LR7
Bt_8321_1_A1_at	LOC538506	KIAA0182 protein	0.0235	0.091551	1.51867	LR3 > LR7
Bt_25056_1_A1_at	CSTF3	cleavage stimulation factor, 3' pre_RNA, subunit 3, 77kDa	0.0376	0.126299	1.51865	LR3 > LR7
Bt_4310_1_A1_at	RGS1	regulator of G_protein signalling 1	0.0181	0.076422	1.51821	LR3 > LR7
Bt_9531_1_S1_at	HIST1H4B|HIST1H4L|HIST1H4E|HIST1H4H|HIST1H4K|HIST1H4J|HIST1H4D|HIST1H4C|HIST1H4A|HIST1H4F	histone 1, H4c|histone 1, H4h|histone 1, H4k|histone 1, H4b|histone 1, H4l|histone 1, H4f|histone 1, H4e|histone 1, H4j|histone 1, H4d|histone 1, H4a	0.0306	0.109622	1.51792	LR3 > LR7
Bt_15465_1_A1_at	___	___	0.0013	0.014176	1.51748	LR3 > LR7
Bt_20045_1_A1_at	NCEH1	KIAA1363 protein	0.0111	0.054788	1.51594	LR3 > LR7
Bt_16973_1_A1_at	LOC531659	___	0.0042	0.028714	1.51319	LR3 > LR7
Bt_13278_2_S1_a_at	STEAP3	dudulin 2	0.0166	0.072083	1.51289	LR3 > LR7
Bt_6552_1_S1_at	LTB4R|C14orf21|DHRS1|C14orf123|CIDEB|NFATC4|TGM1|NEDD8|ADCY4|RABGGTA|LTB4R2|GMPR2|MGC5987|TINF2|RIPK3	leukotriene B4 receptor|chromosome 14 open reading frame 21|dehydrogenase/reductase member 1|chromosome 14 open reading frame 123|cell death_inducing DFFA_like effector b|nuclear factor of activated T_cells, cytoplasmic, calcineurin_dependent 4|transglutam	0.0529	0.159673	1.51282	LR3 > LR7
Bt_15942_1_A1_at	SUSD3	sushi domain containing 3	0.0128	0.060154	1.51272	LR3 > LR7
Bt_13028_1_S1_at	POSTN	periostin, osteoblast specific factor	0.0477	0.148872	1.51183	LR3 > LR7
Bt_15675_1_S1_at	ADAMTS4	a disintegrin_like and metalloprotease with thrombospondin type 1 motif, 4	0.0016	0.01574	1.51148	LR3 > LR7
Bt_15541_1_A1_at	___	___	0.0047	0.030849	1.51018	LR3 > LR7
Bt_21333_1_A1_at	LCK	lymphocyte_specific protein tyrosine kinase	0.0195	0.080352	1.51001	LR3 > LR7
Bt_17760_1_A1_at	MBD5	methyl_CpG binding domain protein 5	0.0254	0.096355	1.50956	LR3 > LR7
Bt_24986_1_A1_at	PLEKHA1	pleckstrin homology domain containing, family A member 1	0.0521	0.158077	1.50839	LR3 > LR7
Bt_13330_1_S1_at	PDK4	pyruvate dehydrogenase kinase, isoenzyme 4	0.0492	0.152315	1.50719	LR3 > LR7
Bt_10884_1_S1_at	CDK6	cyclin_dependent kinase 6	0.0077	0.042939	1.5064	LR3 > LR7
Bt_16283_2_S1_at	LOC514182	___	0.0058	0.035437	1.50605	LR3 > LR7
Bt_1546_1_S1_at	RND3	Rho family GTPase 3	0.0205	0.08314	1.5059	LR3 > LR7
Bt_28706_3_S1_a_at	CNIH4	HSPC163 protein	0.0021	0.018543	1.50552	LR3 > LR7
Bt_16649_1_A1_at	INADL	InaD_like	0.0263	0.098783	1.50488	LR3 > LR7
Bt_26409_1_A1_at	C19orf33	chromosome 19 open reading frame 33	0.0067	0.03909	1.50481	LR3 > LR7
Bt_19441_1_A1_at	___	___	0.0015	0.015305	1.5045	LR3 > LR7
Bt_29135_1_A1_at	LOC521261	___	0.009	0.047363	1.50431	LR3 > LR7
Bt_4263_1_S1_at	GRK5	G protein_coupled receptor kinase 5	0.0011	0.012854	1.50359	LR3 > LR7
Bt_24704_1_S1_at	C11HXORF26	chromosome X open reading frame 26	0.0013	0.013871	1.50225	LR3 > LR7
Bt_13284_1_A1_at	RNF19	ring finger protein 19	0.0178	0.075463	1.49948	LR3 > LR7
Bt_26542_2_A1_at	___	___	0.0009	0.011652	1.49582	LR3 > LR7
Bt_12574_1_A1_at	RDBP|SKIV2L|TNXB|STK19|CYP21A2|C4B|DOM3Z|C2|BF	RD RNA binding protein|superkiller viralicidic activity 2_like |tenascin XB|serine/threonine kinase 19|cytochrome P450, family 21, subfamily A, polypeptide 2|complement component 4B|dom_3 homolog Z |complement component 2|B_factor, properdin	0.0456	0.144756	1.49466	LR3 > LR7
Bt_6359_1_S1_at	SLC30A4	solute carrier family 30, member 4	0.0257	0.097274	1.49249	LR3 > LR7
Bt_26924_1_S1_at	STXBP5	syntaxin binding protein 5	0.0228	0.08966	1.49074	LR3 > LR7
Bt_15736_1_S1_at	HMHA1	minor histocompatibility antigen HA_1	0.0202	0.082512	1.49017	LR3 > LR7
Bt_16070_1_S1_at	CADPS|CAPS	calcyphosine|Ca2+_dependent secretion activator	0.0043	0.029139	1.48859	LR3 > LR7
Bt_17347_3_A1_at	___	___	0.005	0.032142	1.48852	LR3 > LR7
Bt_28328_1_A1_at	SLC26A9	solute carrier family 26, member 9	0.0399	0.131496	1.48837	LR3 > LR7
Bt_1430_1_S1_at	PFDN5	prefoldin 5	0.0257	0.097239	1.48831	LR3 > LR7
Bt_15629_1_S1_at	CCDC55	hypothetical protein DKFZp434K1421	0.0207	0.083908	1.48791	LR3 > LR7
Bt_3428_1_A1_s_at	SACS	spastic ataxia of Charlevoix_Saguenay	0.0121	0.057993	1.48744	LR3 > LR7
Bt_18334_1_A1_at	FLJ11016|FLJ20130	hypothetical protein FLJ11016|hypothetical protein FLJ20130	0.0006	0.009336	1.48727	LR3 > LR7
Bt_16917_1_S1_at	MLXIP	interleukin 31|hypothetical protein MGC35140|restin |UDP_GlcNAc:betaGal beta_1,3_N_acetylglucosaminyltransferase 4|vacuolar protein sorting 33A |diablo homolog	0.015	0.067118	1.48723	LR3 > LR7
Bt_11319_1_A1_s_at	MTX3	metaxin 3	0.0076	0.042627	1.48718	LR3 > LR7
Bt_6397_2_S1_at	HMGB2	high_mobility group box 2	0.0109	0.054052	1.4854	LR3 > LR7
Bt_18086_1_S1_at	TBC1D7	TBC1 domain family, member 7	0.0185	0.077508	1.48504	LR3 > LR7
Bt_27807_1_A1_at	BBC3	BCL2 binding component 3	0.0115	0.055865	1.48492	LR3 > LR7
Bt_18546_1_A1_at	ZNF624	zinc finger protein 624	0.0137	0.062943	1.48323	LR3 > LR7
Bt_17763_1_A1_at	LOC92558|RAB35|GCN1L1	hypothetical protein LOC92558|RAB35, member RAS oncogene family|GCN1 general control of amino_acid synthesis 1_like 1	0.0107	0.053359	1.48246	LR3 > LR7
Bt_17590_1_A1_at	___	___	0.0254	0.096357	1.48131	LR3 > LR7
Bt_19496_1_A1_at	___	___	0.0185	0.07752	1.48084	LR3 > LR7
Bt_2952_1_A1_at	LOC511180	___	0.0253	0.096109	1.48077	LR3 > LR7
Bt_1694_1_S1_at	TACSTD2	tumor_associated calcium signal transducer 2	0.0035	0.025663	1.48043	LR3 > LR7
Bt_28295_1_S1_at	PPP1R14D	protein phosphatase 1, regulatory subunit 14D	0.033	0.115434	1.47642	LR3 > LR7
Bt_28704_1_S1_at	PLSCR4	phospholipid scramblase 4	0.0281	0.103298	1.47601	LR3 > LR7
Bt_3052_1_S1_at	OCIL	lectin_like NK cell receptor	0.0226	0.089056	1.47592	LR3 > LR7
Bt_23932_1_A1_at	LOC529962	___	0.0082	0.044542	1.4745	LR3 > LR7
Bt_17598_1_A1_at	WHSC1L1	Wolf_Hirschhorn syndrome candidate 1_like 1	0.0244	0.093795	1.47304	LR3 > LR7
Bt_837_1_S1_at	LOC493778	___	0.0253	0.096144	1.47224	LR3 > LR7
Bt_17473_2_S1_at	RPE	ribulose_5_phosphate_3_epimerase	0.0257	0.097239	1.47065	LR3 > LR7
Bt_5445_2_A1_at	TUBB2B	tubulin, beta 2	0.0164	0.071458	1.47039	LR3 > LR7
Bt_21989_1_A1_at	MED24	thyroid hormone receptor associated protein 4	0.0051	0.032668	1.46973	LR3 > LR7
Bt_19535_1_A1_at	LOC506913	___	0.0227	0.089413	1.46824	LR3 > LR7
Bt_18449_1_A1_at	GSH1	GS homeobox 1	0.0125	0.059016	1.46776	LR3 > LR7
Bt_24069_1_A1_at	CLEC2D	___	0.0405	0.133036	1.46664	LR3 > LR7
Bt_28945_1_A1_at	ARL4A	ADP_ribosylation factor_like 4A	0.0052	0.032935	1.46634	LR3 > LR7
Bt_2465_1_S1_at	NF1	neurofibromin 1	0.0254	0.096344	1.46633	LR3 > LR7
Bt_17572_1_A1_at	VPS13A	vacuolar protein sorting 13A	0.018	0.076053	1.46625	LR3 > LR7
Bt_17545_1_A1_at	BRD2|BOLA_DNA|BOLA_DMA|LOC618722|BOLA_DYA|PSMB8|BOLA_DOB|LOC512468|PSMB9|BOLA_DYB|MGC142379|COL11A2|HKE6|TAP2|MGC133641|LOC524959|LOC504943|BOLA_DMB	___	0.0089	0.04704	1.46594	LR3 > LR7
Bt_20871_1_S1_at	SERPINB6	serine proteinase inhibitor, clade B, member 6	0.0402	0.132214	1.46578	LR3 > LR7
Bt_22143_1_A1_at	SYT4	synaptotagmin IV	0.0106	0.0532	1.46577	LR3 > LR7
Bt_14007_3_A1_at	RBM26	chromosome 13 open reading frame 10	0.0032	0.02437	1.4653	LR3 > LR7
Bt_15779_3_S1_at	PHLDB2	pleckstrin homology_like domain, family B, member 2	0.0179	0.075714	1.46529	LR3 > LR7
Bt_29012_1_A1_at	LOC504257|MGC127998	___	0.0008	0.010664	1.46428	LR3 > LR7
Bt_12057_1_S1_at	LOC615652	___	0.0068	0.039505	1.46426	LR3 > LR7
Bt_19821_1_A1_at	LOC511604 /// LOC781430	___	0.0364	0.123378	1.46087	LR3 > LR7
Bt_5050_1_A1_at	CDH16	cadherin 16, KSP_cadherin	0.0524	0.158801	1.46048	LR3 > LR7
Bt_23854_1_A1_at	N4BP2L1	hypothetical gene CG018	0.016	0.070205	1.46033	LR3 > LR7
Bt_8180_3_A1_a_at	CPNE2	copine II	0.0497	0.15321	1.45881	LR3 > LR7
Bt_21246_1_A1_at	FRAS1	Fraser syndrome 1	0.0054	0.034052	1.45874	LR3 > LR7
Bt_15798_1_S1_at	PVR	poliovirus receptor	0.0546	0.163272	1.45826	LR3 > LR7
Bt_25457_1_A1_at	CWC22	KIAA1604 protein	0.0278	0.102552	1.45788	LR3 > LR7
Bt_21987_1_S1_at	PPIG	peptidyl_prolyl isomerase G	0.0348	0.119835	1.45776	LR3 > LR7
Bt_27850_1_S1_at	FLJ10665	hypothetical protein FLJ10665	0.0005	0.008541	1.45619	LR3 > LR7
Bt_20764_1_A1_at	THRAP6	___	0.0057	0.035068	1.45591	LR3 > LR7
Bt_887_1_S1_at	DNCLI2	dynein, cytoplasmic, light intermediate polypeptide 2	0.0221	0.08768	1.45244	LR3 > LR7
Bt_13060_1_S1_at	KDM6A /// UTY	ubiquitously transcribed tetratricopeptide repeat, X chromosome	0.0157	0.069199	1.4522	LR3 > LR7
Bt_4211_1_S1_at	ATP6V1B1	ATPase, H+ transporting, lysosomal 56/58kDa, V1 subunit B, isoform 1	0.0018	0.016895	1.45129	LR3 > LR7
Bt_12609_1_A1_at	RASGRP3	RAS guanyl releasing protein 3	0.0315	0.111748	1.4511	LR3 > LR7
Bt_6176_1_S1_at	ZNFN1A1	zinc finger protein, subfamily 1A, 1	0.04	0.131813	1.4508	LR3 > LR7
Bt_440_1_S1_at	NTS	neurotensin	0.0254	0.096352	1.44927	LR3 > LR7
Bt_11546_1_S1_at	MAPKBP1	mouse mitogen_activated protein kinase binding protein 1_like	0.0006	0.008894	1.44916	LR3 > LR7
Bt_28534_1_A1_at	PLEK2	pleckstrin 2	0.0179	0.075698	1.44702	LR3 > LR7
Bt_8904_1_S1_at	MAP2K5	mitogen_activated protein kinase kinase 5	0.0443	0.141566	1.44682	LR3 > LR7
Bt_4896_2_S1_at	PA2G4	proliferation_associated 2G4, 38kDa	0.043	0.138913	1.44624	LR3 > LR7
Bt_5669_1_S1_at	PTP4A2	protein tyrosine phosphatase type IVA, member 2	0.0307	0.109667	1.44401	LR3 > LR7
Bt_18218_1_A1_at	PPP3CC	protein phosphatase 3, catalytic subunit, gamma isoform	0.0188	0.078372	1.44386	LR3 > LR7
Bt_2557_1_S1_at	IFRD2	interferon_related developmental regulator 2	0.0095	0.049288	1.44381	LR3 > LR7
Bt_27774_1_A1_at	MSL1	WIRE protein|nuclear receptor subfamily 1, group D, member 1|hypothetical protein LOC339287|thyroid hormone receptor, alpha |Rap guanine nucleotide exchange factor _like 1|cancer susceptibility candidate 3	0.0489	0.151669	1.44367	LR3 > LR7
Bt_6657_1_S1_a_at	TMEM63B	chromosome 6 open reading frame 110	0.0255	0.096645	1.44355	LR3 > LR7
Bt_18823_1_A1_at	LOC788350	___	0.0095	0.049275	1.44274	LR3 > LR7
Bt_15653_1_S1_at	DSC2	desmocollin 2	0.0332	0.116032	1.44223	LR3 > LR7
Bt_27157_1_A1_at	SRRM1	serine/arginine repetitive matrix 1	0.0272	0.101127	1.44128	LR3 > LR7
Bt_17004_1_A1_at	DYRK2	dual_specificity tyrosine__phosphorylation regulated kinase 2	0.0234	0.091241	1.43811	LR3 > LR7
Bt_26425_1_A1_at	___	___	0.0036	0.026268	1.43771	LR3 > LR7
Bt_7120_1_S1_a_at	NSMCE1	non_SMC element 1 homolog	0.0303	0.108734	1.4373	LR3 > LR7
Bt_17373_2_A1_at	LOC614607	___	0.0397	0.131099	1.43485	LR3 > LR7
Bt_10884_2_S1_at	CDK6	cyclin_dependent kinase 6	0.0138	0.063146	1.43481	LR3 > LR7
Bt_5788_1_S1_at	ELK3	ELK3, ETS_domain protein	0.0508	0.155527	1.43378	LR3 > LR7
Bt_11772_1_A1_at	LOC614339	similar to RIKEN cDNA 4921524J17	0.0082	0.044708	1.43347	LR3 > LR7
Bt_23982_1_A1_at	F9	___	0.0357	0.121791	1.43182	LR3 > LR7
Bt_19851_1_A1_at	NSD1|FGFR4	nuclear receptor binding SET domain protein 1|fibroblast growth factor receptor 4	0.0137	0.063066	1.43164	LR3 > LR7
Bt_22487_2_A1_a_at	MGC126975	___	0.0418	0.136004	1.43035	LR3 > LR7
Bt_27363_1_S1_at	C1H21ORF70	chromosome 21 open reading frame 70	0.0119	0.057216	1.4301	LR3 > LR7
Bt_20598_1_S1_at	DHRS12	hypothetical protein FLJ13639	0.0497	0.153342	1.43008	LR3 > LR7
Bt_23525_1_S1_at	TRA2A	transformer_2 alpha	0.0065	0.038486	1.42954	LR3 > LR7
Bt_24395_1_S1_at	KCNIP2	Kv channel interacting protein 2	0.0421	0.136734	1.42924	LR3 > LR7
Bt_25021_1_A1_at	ALG6	integrin beta 3 binding protein	0.0074	0.041914	1.42901	LR3 > LR7
Bt_17200_1_A1_at	C7H5orf32	___	0.0277	0.102365	1.42677	LR3 > LR7
Bt_19054_1_A1_at	C9H6ORF189	chromosome 6 open reading frame 189	0.0032	0.024497	1.42619	LR3 > LR7
Bt_13597_2_S1_a_at	AIFM2	apoptosis_inducing factor _like mitochondrion_associated inducer of death	0.0269	0.100287	1.42605	LR3 > LR7
Bt_19603_1_A1_at	PHF17	PHD finger protein 17	0.0226	0.089144	1.42437	LR3 > LR7
Bt_26225_1_A1_at	SSBP2	single_stranded DNA binding protein 2	0.0015	0.01532	1.42424	LR3 > LR7
Bt_11082_1_S1_at	C23H6orf129	chromosome 6 open reading frame 129	0.011	0.054292	1.42326	LR3 > LR7
Bt_6801_1_A1_at	ASB3|C2orf30	ankyrin repeat and SOCS box_containing 3|chromosome 2 open reading frame 30	0.0078	0.04329	1.42313	LR3 > LR7
Bt_10734_1_A1_at	ASXL1|C20orf112	additional sex combs like 1 |chromosome 20 open reading frame 112	0.0277	0.102383	1.42055	LR3 > LR7
Bt_9582_1_A1_at	PIGP	Down syndrome critical region gene 5	0.0465	0.146451	1.42024	LR3 > LR7
Bt_13912_1_S1_at	CHST7	carbohydrate sulfotransferase 7	0.0361	0.122744	1.41964	LR3 > LR7
Bt_18910_1_A1_at	___	___	0.0276	0.102132	1.41946	LR3 > LR7
Bt_14203_1_A1_at	LOC529657	___	0.0107	0.053299	1.41945	LR3 > LR7
Bt_17532_1_A1_at	GCSH	glycine cleavage system protein H	0.0251	0.095677	1.41937	LR3 > LR7
Bt_7530_1_S1_at	LOC515032	___	0.0147	0.066164	1.41863	LR3 > LR7
Bt_25075_1_A1_at	DUSP19	dual specificity phosphatase 19	0.016	0.070191	1.41747	LR3 > LR7
Bt_24611_2_A1_at	NDUFB2	NADH dehydrogenase 1 beta subcomplex, 2, 8kDa	0.01	0.05092	1.41592	LR3 > LR7
Bt_17798_1_A1_at	MAGI_3	membrane_associated guanylate kinase_related	0.0123	0.058509	1.41492	LR3 > LR7
Bt_17095_2_A1_at	FPGT	fucose_1_phosphate guanylyltransferase	0.0039	0.027608	1.4141	LR3 > LR7
Bt_13750_1_A1_at	TRIM2	tripartite motif_containing 2	0.0173	0.073934	1.41288	LR3 > LR7
Bt_26542_1_S1_at	UNC84B	unc_84 homolog B	0.0037	0.026745	1.41268	LR3 > LR7
Bt_3939_1_S1_at	AASDHPPT	aminoadipate_semialdehyde dehydrogenase_phosphopantetheinyl transferase	0.0066	0.038587	1.41199	LR3 > LR7
Bt_16611_1_A1_at	MID1	midline 1	0.0327	0.114836	1.41116	LR3 > LR7
Bt_20452_1_A1_at	CNIH4	___	0.0481	0.149846	1.41077	LR3 > LR7
Bt_25109_1_S1_at	PLOD2	procollagen_lysine, 2_oxoglutarate 5_dioxygenase 2	0.0209	0.084305	1.41002	LR3 > LR7
Bt_19148_1_S1_at	KHDRBS1	KH domain containing, RNA binding, signal transduction associated 1	0.0263	0.098783	1.40969	LR3 > LR7
Bt_2196_1_A1_at	ZMYM3	zinc finger protein 261	0.0127	0.059919	1.40939	LR3 > LR7
Bt_5542_2_S1_at	NAP1L1	nucleosome assembly protein 1_like 1	0.0496	0.15306	1.40657	LR3 > LR7
Bt_6406_1_S2_at	CEBPD	CCAAT/enhancer binding protein, delta	0.04	0.131752	1.4055	LR3 > LR7
Bt_17094_1_A1_at	TBN|LOC389389	taube nuss homolog |similar to AI661453 protein	0.0115	0.055945	1.40498	LR3 > LR7
Bt_19116_1_A1_at	MGC139127	___	0.0084	0.045573	1.40452	LR3 > LR7
Bt_19377_1_A1_at	___	___	0.0122	0.058067	1.40416	LR3 > LR7
Bt_18875_1_A1_at	___	___	0.0028	0.02238	1.40405	LR3 > LR7
Bt_2361_1_A1_at	KIAA2026	KIAA2026	0.0421	0.136652	1.40368	LR3 > LR7
Bt_25481_1_A1_at	KCNA2	potassium voltage_gated channel, shaker_related subfamily, member 2	0.0053	0.033392	1.40354	LR3 > LR7
Bt_12890_1_S1_at	UROC1	hypothetical protein FLJ31300	0.0328	0.115025	1.40333	LR3 > LR7
Bt_9506_1_S1_at	MPHOSPH8	M_phase phosphoprotein, mpp8	0.0096	0.049565	1.40296	LR3 > LR7
Bt_16662_2_A1_at	FBXL12|PIN1|OLFM2|UBL5	F_box and leucine_rich repeat protein 12|protein NIMA_interacting 1|olfactomedin 2|ubiquitin_like 5	0.0085	0.045837	1.4009	LR3 > LR7
BtAffx_1_20_S1_at	RGS20	regulator of G_protein signalling 20	0.0086	0.046045	1.40083	LR3 > LR7
Bt_9250_3_A1_at	LOC790411	___	0.01	0.050894	1.39968	LR3 > LR7
Bt_22371_1_A1_at	ZFP57	myelin oligodendrocyte glycoprotein|similar to bA145L22_2	0.0143	0.064767	1.39846	LR3 > LR7
Bt_5542_3_A1_at	NAP1L1	nucleosome assembly protein 1_like 1	0.0079	0.04363	1.3984	LR3 > LR7
Bt_17589_1_A1_at	LOC539676	___	0.0068	0.039397	1.39814	LR3 > LR7
Bt_13392_1_S1_at	TWISTNB	TWIST neighbor	0.0077	0.042986	1.3981	LR3 > LR7
Bt_16281_1_A1_at	LOC618459	___	0.0073	0.041506	1.39641	LR3 > LR7
Bt_19173_1_A1_at	___	___	0.0133	0.06166	1.39608	LR3 > LR7
Bt_20019_1_S1_at	UNC13B	unc_13 homolog B	0.0021	0.01851	1.39479	LR3 > LR7
Bt_20776_1_A1_at	___	___	0.0039	0.027397	1.39302	LR3 > LR7
Bt_14031_1_S1_at	SDC4	syndecan 4	0.0096	0.049516	1.39218	LR3 > LR7
Bt_9533_1_S1_at	JMJD3	jumonji domain containing 3	0.0218	0.08689	1.38974	LR3 > LR7
Bt_11631_3_S1_at	IVNS1ABP	influenza virus NS1A binding protein	0.0106	0.052937	1.38953	LR3 > LR7
Bt_11752_1_A1_at	___	___	0.0109	0.053899	1.38925	LR3 > LR7
Bt_25435_1_S1_at	LRRC46	hypothetical gene MGC16309	0.0338	0.117344	1.38915	LR3 > LR7
Bt_28682_1_A1_at	FOXP1	forkhead box P1	0.0075	0.042316	1.38887	LR3 > LR7
Bt_19876_1_A1_at	MGC26979|LOC389677	hypothetical protein MGC26979|similar to RIKEN cDNA 3000004N20	0.0141	0.064268	1.38856	LR3 > LR7
Bt_18227_1_S1_at	LOC513209	___	0.0264	0.098943	1.38828	LR3 > LR7
Bt_7636_1_S1_at	ZNF436	zinc finger protein 436	0.0221	0.087718	1.38757	LR3 > LR7
Bt_1736_1_A1_at	SOCS1	suppressor of cytokine signaling 1	0.0293	0.106332	1.38733	LR3 > LR7
Bt_27983_1_S1_at	BMPR1B	bone morphogenetic protein receptor, type IB	0.0543	0.162543	1.38715	LR3 > LR7
Bt_28431_1_S1_at	ALS2CR19	amyotrophic lateral sclerosis 2 chromosome region, candidate 19	0.0135	0.062414	1.38681	LR3 > LR7
Bt_19682_1_A1_at	GSTK1	glutathione S_transferase kappa 1	0.0087	0.046508	1.38593	LR3 > LR7
Bt_10133_1_A1_at	C6orf113|RSHL3|KPNA5	chromosome 6 open reading frame 113|radial spokehead_like 3|karyopherin alpha 5	0.0056	0.03503	1.38559	LR3 > LR7
Bt_12728_1_A1_a_at	___	___	0.021	0.084813	1.38539	LR3 > LR7
Bt_5174_1_S1_at	INPP1	inositol polyphosphate_1_phosphatase	0.0073	0.041495	1.38521	LR3 > LR7
Bt_4251_1_S1_at	IFNGR2	interferon gamma receptor 2	0.022	0.087604	1.38497	LR3 > LR7
Bt_21741_2_A1_at	SSBP3	single stranded DNA binding protein 3	0.0197	0.081111	1.38442	LR3 > LR7
Bt_25047_1_A1_at	XIST	___	0.0064	0.037947	1.38398	LR3 > LR7
Bt_19838_1_A1_at	WDR19	WD repeat domain 19	0.03	0.108131	1.38373	LR3 > LR7
Bt_12327_1_S1_at	TXNIP	thioredoxin interacting protein	0.0544	0.162838	1.3837	LR3 > LR7
Bt_19687_2_S1_at	SDAD1	SDA1 domain containing 1	0.0286	0.104718	1.38363	LR3 > LR7
Bt_17388_1_A1_at	ROBO3|FLJ13215|ROBO4|FLJ25530	roundabout, axon guidance receptor, homolog 3 |hypothetical protein FLJ13215|roundabout homolog 4, magic roundabout |hypothetical protein FLJ25530	0.0215	0.08609	1.38253	LR3 > LR7
Bt_2333_1_S1_at	MAPK8IP2	mitogen_activated protein kinase 8 interacting protein 2	0.0442	0.141478	1.38228	LR3 > LR7
Bt_24080_1_A1_at	TREM_1	___	0.0399	0.131635	1.38228	LR3 > LR7
Bt_7484_1_S1_at	PLEKHG2	pleckstrin homology domain containing, family G member 2	0.0313	0.111294	1.38094	LR3 > LR7
Bt_20618_1_A1_at	MGC142805	___	0.0309	0.110239	1.38051	LR3 > LR7
Bt_15673_1_A1_at	ACBD6	acyl_Coenzyme A binding domain containing 6	0.0036	0.026253	1.37916	LR3 > LR7
Bt_16202_1_A1_at	CGI_115|TGFB2	CGI_115 protein|transforming growth factor, beta 2	0.0362	0.123081	1.37634	LR3 > LR7
Bt_21918_1_S1_at	CARS2	hypothetical protein FLJ12118	0.0469	0.147347	1.3757	LR3 > LR7
Bt_25020_1_A1_at	___	___	0.0545	0.163025	1.3747	LR3 > LR7
Bt_4538_1_S1_at	GUCY2C	guanylate cyclase 2C	0.0264	0.098914	1.37455	LR3 > LR7
Bt_2340_1_S1_at	SHISA5	scotin	0.0044	0.029792	1.37285	LR3 > LR7
Bt_18179_1_A1_at	LOC787840	___	0.012	0.057535	1.3722	LR3 > LR7
Bt_9293_1_A1_at	FLJ35843|MYL2	hypothetical protein FLJ35843|myosin, light polypeptide 2, regulatory, cardiac, slow	0.02	0.081939	1.37184	LR3 > LR7
Bt_4641_1_S1_at	STAT5A	signal transducer and activator of transcription 5A	0.0529	0.159737	1.37184	LR3 > LR7
Bt_919_1_S1_at	SF4	splicing factor 4	0.0106	0.053097	1.37146	LR3 > LR7
Bt_931_1_S1_at	PLCG2	phospholipase C, gamma 2	0.0104	0.052291	1.37112	LR3 > LR7
Bt_15628_1_S1_at	PIK3R4	phosphoinositide_3_kinase, regulatory subunit 4, p150	0.0296	0.107049	1.36966	LR3 > LR7
Bt_24918_1_A1_at	FRRS1	___	0.04	0.131908	1.36964	LR3 > LR7
Bt_23676_1_S1_at	PNRC1	proline_rich nuclear receptor coactivator 1	0.0317	0.112145	1.36935	LR3 > LR7
Bt_18289_1_A1_at	LOC522203	___	0.0112	0.055137	1.36932	LR3 > LR7
Bt_17171_1_A1_at	LOC285733|EPB41L2	hypothetical protein LOC285733|erythrocyte membrane protein band 4_1_like 2	0.0044	0.029944	1.36905	LR3 > LR7
Bt_17386_1_A1_at	PAN3	___	0.0139	0.063566	1.369	LR3 > LR7
Bt_10496_1_A1_at	RGS10|GRK5	regulator of G_protein signalling 10|G protein_coupled receptor kinase 5	0.0124	0.058975	1.36772	LR3 > LR7
Bt_3405_2_S1_at	LOC618516	___	0.0352	0.120593	1.36707	LR3 > LR7
Bt_11533_1_A1_at	RPL10A	ribosomal protein L10a	0.0522	0.158291	1.36674	LR3 > LR7
Bt_16447_1_A1_at	MYO9A	v_akt murine thymoma viral oncogene homolog 1|adenylosuccinate synthase like 1|hypothetical gene supported by AK131040|chromosome 14 open reading frame 151|chromosome 14 open reading frame 173|CD27_binding protein	0.0094	0.048953	1.36628	LR3 > LR7
Bt_6969_1_S1_at	PRDM11	PR domain containing 11	0.0478	0.149189	1.36453	LR3 > LR7
Bt_21253_1_S1_at	NUP85	pericentrin 1	0.0278	0.102558	1.36415	LR3 > LR7
Bt_13249_1_A1_at	SCD5	stearoyl_CoA desaturase 4	0.0017	0.016813	1.36344	LR3 > LR7
Bt_27020_1_A1_at	ZBTB43	zinc finger protein 297B	0.0432	0.139322	1.36005	LR3 > LR7
Bt_9999_2_A1_at	TFB1M	transcription factor B1, mitochondrial	0.0322	0.113582	1.35968	LR3 > LR7
Bt_16844_1_A1_at	DIS3	KIAA1008|chromosome 13 open reading frame 24	0.0125	0.059272	1.35924	LR3 > LR7
Bt_10949_1_S1_at	SLC7A1	solute carrier family 7, member 1	0.0507	0.15522	1.35912	LR3 > LR7
Bt_16117_1_A1_at	TRIM38	tripartite motif_containing 38	0.0183	0.076845	1.35893	LR3 > LR7
Bt_10225_1_A1_at	TBPL1	TBP_like 1	0.0041	0.028598	1.35862	LR3 > LR7
Bt_13697_1_S1_a_at	GTPBP3	GTP binding protein 3	0.0503	0.154514	1.35853	LR3 > LR7
Bt_22034_1_S1_at	FLJ14146	hypothetical protein FLJ14146	0.0383	0.127822	1.35851	LR3 > LR7
Bt_24950_1_S1_at	FBXL5	F_box and leucine_rich repeat protein 5	0.0208	0.084071	1.3583	LR3 > LR7
Bt_22096_1_S1_at	DNAJD1	DnaJ homolog, subfamily D, member 1	0.0239	0.092633	1.35547	LR3 > LR7
Bt_24222_2_S1_at	WWTR1	WW domain containing transcription regulator 1	0.0287	0.104846	1.35531	LR3 > LR7
Bt_3715_1_S1_at	PSMG4	___	0.0243	0.093699	1.35519	LR3 > LR7
Bt_2123_1_S1_at	LOC510084	___	0.0392	0.12989	1.35509	LR3 > LR7
Bt_17886_1_A1_at	SPATA6	spermatogenesis associated 6	0.0268	0.099971	1.35495	LR3 > LR7
Bt_29544_1_A1_at	ODF2L	KIAA1229 protein	0.0252	0.095931	1.35389	LR3 > LR7
Bt_6431_1_S1_at	PCAF	p300/CBP_associated factor	0.0158	0.069641	1.35327	LR3 > LR7
Bt_20606_1_S1_at	SFRS1	splicing factor, arginine/serine_rich 1	0.0008	0.010546	1.35272	LR3 > LR7
Bt_8895_1_S1_at	SATB1	special AT_rich sequence binding protein 1	0.0355	0.121513	1.35241	LR3 > LR7
Bt_13450_1_S1_at	FRMD4A	FERM domain containing 4A	0.0326	0.114433	1.3521	LR3 > LR7
Bt_12196_1_S1_at	PTPRC	protein tyrosine phosphatase, receptor type, C	0.0263	0.098828	1.35206	LR3 > LR7
Bt_11480_1_S1_at	DCX	doublecortex; lissencephaly, X_linked	0.0297	0.10725	1.35187	LR3 > LR7
Bt_13633_1_A1_at	EIF3S12|ACTN4|MAP4K1	eukaryotic translation initiation factor 3, subunit 12|actinin, alpha 4|mitogen_activated protein kinase kinase kinase kinase 1	0.0489	0.151614	1.3511	LR3 > LR7
Bt_1451_1_S1_at	FRBZ1	FRBZ1 protein	0.0388	0.12891	1.34903	LR3 > LR7
Bt_22469_1_A1_at	TYW1	radical S_adenosyl methionine and flavodoxin domains 1	0.0154	0.068432	1.34864	LR3 > LR7
Bt_26061_1_A1_at	STXBP5	syntaxin binding protein 5	0.0077	0.042916	1.34824	LR3 > LR7
Bt_7019_1_S1_at	ETV2	ets variant gene 2	0.0291	0.105743	1.34778	LR3 > LR7
Bt_22025_2_A1_a_at	CDV3	topoisomerase II binding protein 1	0.0126	0.059568	1.34663	LR3 > LR7
Bt_3166_1_A1_at	LOC521363	___	0.0424	0.137318	1.34567	LR3 > LR7
Bt_19601_1_S1_at	CETN3	centrin, EF_hand protein, 3	0.029	0.105644	1.34545	LR3 > LR7
Bt_25051_1_A1_at	TTC14	tetratricopeptide repeat domain 14	0.0096	0.049684	1.34536	LR3 > LR7
Bt_10879_1_S1_at	MGC142562	___	0.0256	0.096957	1.34529	LR3 > LR7
Bt_9412_1_S1_at	COL14A1	collagen, type XIV, alpha 1	0.0039	0.02757	1.34426	LR3 > LR7
Bt_9460_1_S1_at	ELF1	___	0.0283	0.104006	1.34392	LR3 > LR7
Bt_27976_1_S1_at	TIMP1	tissue inhibitor of metalloproteinase 1	0.01	0.051068	1.34347	LR3 > LR7
Bt_4138_1_S1_a_at	VEGFA	vascular endothelial growth factor	0.0269	0.100203	1.34336	LR3 > LR7
Bt_10006_3_A1_at	FAM45A	family with sequence similarity 45, member B	0.0089	0.047319	1.34137	LR3 > LR7
Bt_4024_1_S1_at	SPATA24	solute carrier family 23, member 1|hypothetical protein LOC202051|poly binding protein interacting protein 2|proapoptotic caspase adaptor protein	0.0252	0.09603	1.34101	LR3 > LR7
Bt_2919_1_S1_a_at	HDAC7A	histone deacetylase 7A	0.0173	0.073974	1.34069	LR3 > LR7
Bt_1971_1_A1_at	ZNF35|ZNF502	zinc finger protein 35 |zinc finger protein 502	0.0069	0.039859	1.34051	LR3 > LR7
Bt_5789_1_S1_at	SPNS1	spinster_like	0.0137	0.062911	1.34005	LR3 > LR7
Bt_11538_1_A1_at	GBAS|PSPH|FLJ39963|MRPS17	glioblastoma amplified sequence|phosphoserine phosphatase|hypothetical protein FLJ39963|mitochondrial ribosomal protein S17	0.0196	0.080665	1.33944	LR3 > LR7
Bt_24999_1_A1_at	FLJ10379	hypothetical protein FLJ10379	0.0075	0.042242	1.33879	LR3 > LR7
Bt_19773_1_S1_at	AK5|ZZZ3	adenylate kinase 5|zinc finger, ZZ domain containing 3	0.008	0.043995	1.33807	LR3 > LR7
Bt_9923_2_A1_at	INPP5B	inositol polyphosphate_5_phosphatase, 75kDa	0.0238	0.092145	1.33776	LR3 > LR7
Bt_1454_1_A1_at	BRD4	___	0.0156	0.069034	1.33753	LR3 > LR7
Bt_5718_1_S1_at	CACNA1G	calcium channel, voltage_dependent, alpha 1G subunit	0.0163	0.071148	1.33635	LR3 > LR7
Bt_8295_1_S1_at	___	___	0.0078	0.043417	1.3358	LR3 > LR7
Bt_5964_3_S1_at	MGC139047	___	0.0458	0.145083	1.33518	LR3 > LR7
Bt_28416_1_A1_at	WHSC1	Wolf_Hirschhorn syndrome candidate 1	0.0124	0.058807	1.33464	LR3 > LR7
Bt_3529_1_A1_at	FLJ10647	hypothetical protein FLJ10647	0.0114	0.055772	1.33463	LR3 > LR7
Bt_23734_1_A1_at	PAWR	PRKC, apoptosis, WT1, regulator	0.0498	0.153519	1.33459	LR3 > LR7
Bt_25015_1_A1_at	POLR3B	polymerase III polypeptide B	0.0445	0.142188	1.3344	LR3 > LR7
Bt_25147_1_A1_at	LOC508431	___	0.0274	0.101564	1.33366	LR3 > LR7
Bt_21763_1_A1_at	NFIB	nuclear factor I/B	0.0358	0.122136	1.33226	LR3 > LR7
Bt_26236_1_A1_at	EML4	echinoderm microtubule associated protein like 4	0.0219	0.087256	1.33191	LR3 > LR7
Bt_11763_2_S1_at	CAMTA2	calmodulin binding transcription activator 2	0.0163	0.071006	1.33138	LR3 > LR7
Bt_17037_1_A1_at	CSNK1A1	casein kinase 1, alpha 1	0.0355	0.121409	1.33137	LR3 > LR7
Bt_23509_2_A1_at	PPAP2B	phosphatidic acid phosphatase type 2B	0.0361	0.122844	1.33021	LR3 > LR7
Bt_8441_2_S1_at	STBD1	genethonin 1	0.0285	0.104376	1.33012	LR3 > LR7
Bt_1048_1_S1_at	BORA	FLJ22624 protein	0.0167	0.072317	1.32867	LR3 > LR7
Bt_13367_1_A1_at	XIST	X _specific transcript	0.0292	0.106065	1.32861	LR3 > LR7
Bt_7352_1_S1_at	TJAP1	tight junction protein 4	0.0366	0.123923	1.32775	LR3 > LR7
Bt_29176_1_S1_at	CCDC97	MAP1 light chain 3_like protein 2	0.0137	0.063022	1.32772	LR3 > LR7
Bt_21373_2_A1_at	LOC539754	___	0.044	0.14111	1.32683	LR3 > LR7
Bt_17296_1_A1_at	GOT1	glutamic_oxaloacetic transaminase 1, soluble	0.0268	0.10013	1.32669	LR3 > LR7
Bt_7032_1_S1_at	ZNHIT3	thyroid hormone receptor interactor 3	0.0149	0.066602	1.32608	LR3 > LR7
Bt_22551_1_A1_at	PRIM2	primase, polypeptide 2A, 58kDa	0.0285	0.10446	1.32514	LR3 > LR7
Bt_10029_1_A1_at	NJMU_R1	protein kinase Njmu_R1	0.0518	0.157666	1.32511	LR3 > LR7
Bt_13616_1_A1_at	C21orf114|BTG3	chromosome 21 open reading frame 114|BTG family, member 3	0.0501	0.154116	1.32437	LR3 > LR7
Bt_23810_1_A1_at	___	___	0.0421	0.136602	1.32414	LR3 > LR7
Bt_28208_1_S1_at	FBP2	fructose_1,6_bisphosphatase 2	0.0321	0.113295	1.32315	LR3 > LR7
Bt_1824_1_S1_at	RNF141	ring finger protein 141	0.0111	0.054508	1.32033	LR3 > LR7
Bt_19126_1_A1_at	LOC523504	___	0.0473	0.148018	1.31884	LR3 > LR7
Bt_9142_1_A1_at	LOC532995	KIAA0391	0.0196	0.080562	1.31877	LR3 > LR7
Bt_20403_1_S1_at	LOC789882	___	0.0479	0.149418	1.3183	LR3 > LR7
Bt_29437_1_A1_at	XPA	xeroderma pigmentosum, complementation group A	0.0192	0.079557	1.31707	LR3 > LR7
Bt_18836_1_A1_at	CXX1	CAAX box 1	0.0495	0.152971	1.31671	LR3 > LR7
Bt_16450_1_A1_at	ZC3H13	KIAA0853	0.0193	0.079766	1.3161	LR3 > LR7
Bt_14310_1_S1_a_at	ABCB6	ATP_binding cassette, sub_family B, member 6	0.0426	0.137983	1.31609	LR3 > LR7
Bt_22661_1_S1_at	KIAA1429	DKFZP434I116 protein	0.0171	0.073312	1.31576	LR3 > LR7
Bt_17558_1_A1_at	___	___	0.0318	0.112382	1.31526	LR3 > LR7
Bt_17308_1_A1_at	___	___	0.0535	0.160828	1.31508	LR3 > LR7
Bt_6397_1_S1_at	HMGB2	high_mobility group box 2	0.0117	0.056613	1.31478	LR3 > LR7
Bt_10823_1_A1_s_at	HYLS1	hypothetical protein FLJ32915	0.0134	0.062035	1.31409	LR3 > LR7
Bt_6863_1_A1_at	RBM14	RNA binding motif protein 14	0.0286	0.10464	1.31363	LR3 > LR7
Bt_27387_1_A1_at	MBNL2	muscleblind_like 2	0.0342	0.118273	1.31298	LR3 > LR7
Bt_29540_1_S1_at	RSRC1	BM_011 protein	0.0035	0.025823	1.31178	LR3 > LR7
Bt_18132_1_A1_at	ARHGEF5	Rho guanine nucleotide exchange factor 5	0.0132	0.061264	1.31088	LR3 > LR7
Bt_10349_1_S1_at	GPR37 /// LOC790388	G protein_coupled receptor 37	0.0237	0.092002	1.31066	LR3 > LR7
Bt_29949_1_S1_at	C10H15orf23	chromosome 15 open reading frame 23	0.0273	0.101305	1.30941	LR3 > LR7
Bt_16583_1_S1_at	TMEM37	transmembrane protein 37	0.0285	0.104503	1.30916	LR3 > LR7
Bt_25921_1_A1_at	PCDH19	protocadherin 19	0.0297	0.107175	1.30865	LR3 > LR7
Bt_13751_2_S1_at	GSTK1	glutathione S_transferase kappa 1	0.0448	0.142681	1.30838	LR3 > LR7
Bt_9445_1_S1_at	HMGXB3	KIAA0194 protein	0.0465	0.146511	1.30704	LR3 > LR7
Bt_29386_1_A1_at	LOC782097	___	0.0385	0.128292	1.30701	LR3 > LR7
Bt_28142_1_S1_at	SLC24A2|ASAH3L	solute carrier family 24, member 2|N_acylsphingosine amidohydrolase 3_like	0.0408	0.133674	1.30675	LR3 > LR7
Bt_28003_1_A1_at	TARP	TCR gamma alternate reading frame protein	0.0493	0.152439	1.30633	LR3 > LR7
Bt_21299_1_S1_at	RNMTL1	RNA methyltransferase like 1	0.0451	0.143604	1.30572	LR3 > LR7
Bt_12052_1_S1_at	FLJ21820	hypothetical protein FLJ21820	0.0107	0.053313	1.30482	LR3 > LR7
Bt_24876_1_S1_at	DYRK2	dual_specificity tyrosine__phosphorylation regulated kinase 2	0.0485	0.150703	1.30434	LR3 > LR7
Bt_8872_1_S2_at	ATP2B1	ATPase, Ca++ transporting, plasma membrane 1	0.0248	0.094944	1.30434	LR3 > LR7
Bt_1907_1_S1_at	MGC14839	similar to RIKEN cDNA 2310030G06 gene	0.0377	0.126449	1.30383	LR3 > LR7
Bt_13637_1_A1_at	NCOA3	nuclear receptor coactivator 3	0.0046	0.030357	1.30367	LR3 > LR7
Bt_28965_1_A1_at	___	___	0.0212	0.085314	1.30355	LR3 > LR7
Bt_17601_1_A1_at	BSPRY|ALAD|C9orf43|RGS3|WDR31|POLE3|HDHD3	B_box and SPRY domain containing|aminolevulinate, delta_, dehydratase|chromosome 9 open reading frame 43|regulator of G_protein signalling 3|WD repeat domain 31|polymerase, epsilon 3 |haloacid dehalogenase_like hydrolase domain containing 3	0.0124	0.058833	1.30301	LR3 > LR7
Bt_18590_1_A1_at	PEX14|FLJ20321	peroxisomal biogenesis factor 14|hypothetical protein FLJ20321	0.0143	0.064924	1.30117	LR3 > LR7
Bt_640_1_A1_at	ZNF266|ZNF177|FLJ38144|ZNF560|ZNF559	zinc finger protein 266|zinc finger protein 177|FLJ38144 protein|zinc finger protein 560|zinc finger protein 559	0.0528	0.159458	1.30027	LR3 > LR7
Bt_11931_1_A1_at	BCCIP	BRCA2 and CDKN1A interacting protein	0.0306	0.109432	1.2982	LR3 > LR7
Bt_28076_1_A1_at	GSTO1	glutathione S_transferase omega 1	0.0502	0.1544	1.29784	LR3 > LR7
Bt_3433_1_A1_at	LOC782164	___	0.0363	0.123168	1.29482	LR3 > LR7
Bt_4260_1_S1_at	SMG5	Est1p_like protein B	0.0109	0.053921	1.2939	LR3 > LR7
Bt_11936_1_S1_at	DUT	dUTP pyrophosphatase	0.0263	0.098663	1.29357	LR3 > LR7
Bt_18969_1_S1_at	BCL2L11	BCL2_like 11	0.0486	0.151052	1.29299	LR3 > LR7
Bt_8410_1_S1_at	CCDC18	sarcoma antigen NY_SAR_41	0.0174	0.074313	1.29281	LR3 > LR7
Bt_3406_1_S1_at	ELF3	E74_like factor 3	0.0358	0.122174	1.29254	LR3 > LR7
Bt_18108_1_A1_at	___	___	0.0491	0.15194	1.29227	LR3 > LR7
Bt_26240_1_S1_at	FHIT	fragile site, aphidicolin type, common, fra|fragile histidine triad gene	0.0493	0.152486	1.29171	LR3 > LR7
Bt_18791_1_A1_at	LOC512854	___	0.0529	0.159645	1.28957	LR3 > LR7
Bt_2801_1_S1_at	LEPRE1	leucine proline_enriched proteoglycan 1	0.0509	0.155655	1.28875	LR3 > LR7
Bt_26783_1_A1_at	HOXA2|HOXA3|HOXA1	homeo box A2|homeo box A3|homeo box A1	0.0437	0.140405	1.28811	LR3 > LR7
Bt_28090_1_S1_at	ABHD4	abhydrolase domain containing 4	0.0472	0.147781	1.28767	LR3 > LR7
Bt_26808_1_S1_at	THADA	thyroid adenoma associated	0.035	0.120288	1.28762	LR3 > LR7
Bt_1415_1_S1_at	MRPL11	mitochondrial ribosomal protein L11	0.0336	0.116919	1.28753	LR3 > LR7
Bt_17417_1_A1_at	DNCI2	dynein, cytoplasmic, intermediate polypeptide 2	0.043	0.138743	1.28704	LR3 > LR7
Bt_13257_1_A1_at	LTV1	chromosome 6 open reading frame 93	0.0186	0.077739	1.28426	LR3 > LR7
Bt_25332_1_A1_at	NR4A2	nuclear receptor subfamily 4, group A, member 2	0.0517	0.157396	1.28371	LR3 > LR7
Bt_13181_2_S2_at	LPHN1	latrophilin 1	0.037	0.124993	1.28239	LR3 > LR7
Bt_29963_1_S1_at	FGD1	FYVE, RhoGEF and PH domain containing 1	0.0045	0.030159	1.2815	LR3 > LR7
Bt_16710_1_A1_at	ATP2B1	ATPase, Ca++ transporting, plasma membrane 1	0.0406	0.133143	1.28142	LR3 > LR7
Bt_5650_1_S1_at	BTG3	BTG family, member 3	0.0309	0.110307	1.27991	LR3 > LR7
Bt_10000_1_S1_at	___	___	0.0356	0.121575	1.27897	LR3 > LR7
Bt_6497_1_S1_at	SMEK2	KIAA1387 protein	0.0441	0.141242	1.27895	LR3 > LR7
Bt_24680_1_A1_at	PRMT10	hypothetical protein BC004337	0.0465	0.14656	1.27766	LR3 > LR7
Bt_3391_1_S1_at	MARVELD1	MARVEL domain containing 1	0.0309	0.110296	1.27712	LR3 > LR7
Bt_16231_1_S1_at	RMND1	chromosome 6 open reading frame 96	0.044	0.140981	1.27501	LR3 > LR7
Bt_7021_1_S1_at	T2R65A	___	0.049	0.151789	1.2746	LR3 > LR7
Bt_12298_1_S1_at	TLR3	toll_like receptor 3	0.019	0.078907	1.27409	LR3 > LR7
Bt_28276_1_S1_at	TMEM54	beta_casein_like protein	0.014	0.063755	1.27389	LR3 > LR7
Bt_26626_1_S1_at	EGFL8	EGF_like_domain, multiple 8	0.0464	0.146344	1.27343	LR3 > LR7
Bt_23586_1_S1_at	SORT1	sortilin 1	0.0514	0.156695	1.27336	LR3 > LR7
Bt_9091_1_S1_at	NXT1	NTF2_like export factor 1	0.0483	0.150269	1.27191	LR3 > LR7
Bt_17644_1_A1_at	MGC143392	hypothetical protein MGC10946	0.0299	0.10786	1.27161	LR3 > LR7
Bt_3777_1_S1_at	PDCD5	programmed cell death 5	0.0205	0.083332	1.27042	LR3 > LR7
Bt_25240_1_A1_at	___	___	0.052	0.157976	1.27036	LR3 > LR7
Bt_6483_1_A1_at	MTSS1	metastasis suppressor 1	0.038	0.127066	1.26961	LR3 > LR7
Bt_9101_1_S1_at	TMPO	thymopoietin	0.0321	0.11332	1.26756	LR3 > LR7
Bt_22594_1_S1_at	PAPD5	PAP associated domain containing 5	0.0489	0.151669	1.26715	LR3 > LR7
Bt_25386_1_A1_at	CHIC1	cysteine_rich hydrophobic domain 1	0.0332	0.115982	1.26714	LR3 > LR7
Bt_978_1_S1_at	PKD1_like	polycystic kidney disease 1_like	0.0251	0.095782	1.26683	LR3 > LR7
Bt_24975_2_S1_at	YTHDC2	YTH domain containing 2	0.0499	0.15363	1.26481	LR3 > LR7
Bt_11936_1_S1_a_at	DUT	dUTP pyrophosphatase	0.0405	0.133034	1.26454	LR3 > LR7
Bt_8976_1_S1_at	TCF7L2	transcription factor 7_like 2	0.0211	0.084987	1.26449	LR3 > LR7
Bt_12653_1_S1_at	TMEM109	hypothetical protein MGC5508	0.0329	0.115317	1.26439	LR3 > LR7
Bt_18031_1_S1_at	___	___	0.0359	0.12234	1.26395	LR3 > LR7
Bt_26951_1_S1_at	COX15	COX15 homolog, cytochrome c oxidase assembly protein	0.0409	0.13395	1.25846	LR3 > LR7
Bt_26568_2_S1_a_at	LOC531049	KIAA0664 protein|NOT_AVAILABLE	0.0464	0.14631	1.25378	LR3 > LR7
Bt_21014_1_S1_at	KLHL25	___	0.0314	0.11144	1.2532	LR3 > LR7
Bt_6592_1_S1_at	CDH13	cadherin 13, H_cadherin	0.0311	0.110717	1.2523	LR3 > LR7
Bt_23158_2_A1_at	CREBBP	CREB binding protein	0.049	0.15182	1.2509	LR3 > LR7
Bt_26227_1_A1_at	UACA	uveal autoantigen with coiled_coil domains and ankyrin repeats	0.0192	0.079533	1.24973	LR3 > LR7
Bt_17419_1_A1_at	ZNF451	zinc finger protein 451	0.0501	0.154043	1.24888	LR3 > LR7
Bt_4976_1_S1_at	LOC780777	___	0.0261	0.098136	1.24611	LR3 > LR7
Bt_26203_1_S1_at	NPHP1	nephronophthisis 1	0.0546	0.163197	1.24338	LR3 > LR7
Bt_28116_1_S1_at	FBXW10	tripartite motif_containing 16	0.043	0.138802	1.23841	LR3 > LR7
Bt_22359_3_S1_at	RIOK3	RIO kinase 3	0.03	0.108134	1.23675	LR3 > LR7
Bt_22339_1_A1_at	TBXAS1	thromboxane A synthase 1	0.0467	0.146883	1.23444	LR3 > LR7
Bt_17474_1_A1_at	C22H3ORF63	hypothetical protein LOC285331	0.0444	0.141958	1.2265	LR3 > LR7
Bt_8232_2_A1_at	PPP1R16A	protein phosphatase 1, regulatory subunit 16A	0.0491	0.15203	1.22362	LR3 > LR7
Bt_5267_1_S1_at	ANXA6	annexin A6	0.0506	0.155084	1.22213	LR3 > LR7
*FDR according to Benjamini and Hochberg, 1995
